# Supplementary material for: A Nonlinear Association between Tongue Fur Thickness and Tumor Marker Abnormality: A Cross-Sectional Study
Source: Evid Based Complement Alternat Med. 2021 Nov 30;2021:7909850. doi: 10.1155/2021/7909850 (PMC8651357; doi:10.1155/2021/7909850)
Supplement: Supplementary Materials — Supplemental table: it shows the associations between tongue fur thickness and abnormality of each tumor marker in fully adjusted models. Raw data: it stores the raw data supporting the results of this study. Each row represents an observation (participant) and each column represents a variable. Interpretation of variables: it explains the numerical digits in raw data. For example, X1 means the variable gender, 0 means male, and 1 means female. NA refers to a missing value. [file 7909850.f1.zip]

Archive with 3 entries (3 files):
- 7909850.f1/Interpretation of variables (1).txt
- 7909850.f1/Raw data (1).txt
- 7909850.f1/Supplementary Table.docx
