# Supplementary material for: A Nonlinear Association between Tongue Fur Thickness and Tumor Marker Abnormality: A Cross-Sectional Study
Source: Evid Based Complement Alternat Med. 2021 Nov 30;2021:7909850. doi: 10.1155/2021/7909850 (PMC8651357; doi:10.1155/2021/7909850)
Supplement: Supplementary Materials — Supplemental table: it shows the associations between tongue fur thickness and abnormality of each tumor marker in fully adjusted models. Raw data: it stores the raw data supporting the results of this study. Each row represents an observation (participant) and each column represents a variable. Interpretation of variables: it explains the numerical digits in raw data. For example, X1 means the variable gender, 0 means male, and 1 means female. NA refers to a missing value. [file 7909850.f1.zip › 7909850.f1/Interpretation of variables (1).txt]

Variable name	Value encoding	Meaning
X1		Gender
	0	Male
	1	Female
X2		Age
X3		Height
X4		Weight
X5		BMI
X6		Tongue color
	0	Pale red
	1	Pale
	2	Red
	3	Dull red
X7		Fur color
	0	White or colorless
	1	Yellow
X8		Form of the tongue
	0	Moderate
	1	Thin
	2	Enlarged
X9		Smoking
	0	No
	1	Yes
X10		Drinking
	0	No
	1	Yes
X11		Tongue fur thickness (continuous variable)
X12		Tongue fur thickness (categorical variable)
	0	Thin fur
	1	Less or peeling fur
	2	Thick fur
X13		Tumor marker abnormality
	0	No
	1	Yes
X14		t-PSA abnormality
	0	No
	1	Yes
X15		AFP abnormality
	0	No
	1	Yes
X16		CEA abnormality
	0	No
	1	Yes
X17		CA199 abnormality
	0	No
	1	Yes
X18		CA125 abnormality
	0	No
	1	Yes
