# Supplementary material for: A Nonlinear Association between Tongue Fur Thickness and Tumor Marker Abnormality: A Cross-Sectional Study
Source: Evid Based Complement Alternat Med. 2021 Nov 30;2021:7909850. doi: 10.1155/2021/7909850 (PMC8651357; doi:10.1155/2021/7909850)
Supplement: Supplementary Materials — Supplemental table: it shows the associations between tongue fur thickness and abnormality of each tumor marker in fully adjusted models. Raw data: it stores the raw data supporting the results of this study. Each row represents an observation (participant) and each column represents a variable. Interpretation of variables: it explains the numerical digits in raw data. For example, X1 means the variable gender, 0 means male, and 1 means female. NA refers to a missing value. [file 7909850.f1.zip › 7909850.f1/Raw data (1).txt]

X1	X2	X3	X4	X5	X6	X7	X8	X9	X10	X11	X12	X13	X14	X15	X16	X17	X18
1	NA	166	66	23.95	2	1	0	0	0	21.9	1	0	NA	NA	NA	NA	NA
0	NA	170	65	22.49	1	0	1	0	0	30.54	0	0	NA	NA	NA	NA	NA
1	25	166	60	21.77	0	0	2	NA	NA	25.57	1	0	NA	NA	NA	NA	NA
1	47	NA	NA	NA	3	0	2	NA	NA	34.3	0	0	NA	NA	NA	NA	NA
1	39	157	55	22.31	2	0	0	NA	NA	48.22	2	1	NA	0	0	0	1
0	39	173	76	25.39	0	0	2	NA	NA	31.34	0	0	NA	NA	NA	NA	NA
0	52	169	72	25.21	0	0	2	NA	NA	24.59	1	0	0	0	0	0	NA
0	52	164	55	20.45	3	0	2	NA	NA	23.28	1	0	NA	NA	NA	NA	NA
1	52	163	60	22.58	3	0	0	NA	NA	24.49	1	0	NA	0	0	0	0
0	60	161	58	22.38	3	0	2	NA	NA	28.66	0	0	0	0	0	0	NA
0	45	170	82	28.37	3	0	2	NA	NA	20.08	1	0	0	0	0	0	NA
1	29	163	56	21.08	0	0	0	NA	NA	26.85	1	0	NA	0	0	0	0
0	44	176	83	26.79	0	0	2	NA	NA	23.15	1	0	NA	NA	NA	NA	NA
0	52	165	79	29.02	0	0	2	NA	NA	25.79	1	0	0	0	0	0	NA
1	54	157	70	28.40	0	0	2	NA	NA	60	2	1	NA	0	1	0	1
0	39	169	66	23.11	3	0	0	NA	NA	22.31	1	0	0	0	0	0	NA
0	51	159	54	21.36	0	1	0	NA	NA	30.41	0	0	0	0	0	0	NA
0	NA	NA	NA	NA	1	1	0	0	0	23.38	1	0	0	0	0	0	NA
1	40	163	64	24.09	2	0	0	NA	NA	30.32	0	0	NA	0	0	0	0
0	57	164	57	21.19	3	1	0	NA	NA	34.4	0	0	0	0	0	0	NA
1	54	NA	NA	NA	0	0	2	NA	NA	60	2	0	NA	0	0	0	0
1	NA	NA	NA	NA	0	0	2	0	0	42	2	0	NA	NA	NA	NA	NA
0	58	162	79	30.10	0	0	2	NA	NA	21.18	1	0	0	0	0	0	NA
0	45	172	67	22.65	0	0	1	NA	NA	30.26	0	0	0	0	0	0	NA
1	45	152	44	19.04	0	0	2	NA	NA	38	2	0	NA	0	0	0	0
1	46	158	62	24.84	1	0	2	NA	NA	28.64	0	0	NA	0	0	0	0
0	42	165	75	27.55	3	0	2	NA	NA	31.49	0	0	0	0	0	0	NA
0	44	168	72	25.51	3	0	0	NA	NA	38	2	0	0	0	0	0	NA
0	44	173	69	23.05	1	0	0	NA	NA	29.9	0	0	0	0	0	0	NA
0	47	169	73	25.56	0	0	2	NA	NA	18.04	1	0	0	0	0	0	NA
1	46	162	67	25.53	0	0	2	NA	NA	38	2	0	NA	0	0	0	0
0	38	169	77	26.96	0	0	0	NA	NA	60	2	0	0	0	0	0	NA
1	63	140	66	33.67	1	0	2	NA	NA	29.38	0	0	NA	0	0	0	NA
0	50	177	68	21.71	3	0	2	NA	NA	38	2	0	0	0	0	0	NA
1	50	162	56	21.34	0	0	0	NA	NA	29.26	0	0	NA	0	0	0	0
0	38	163	57	21.45	0	0	0	NA	NA	28.01	0	0	0	0	0	0	NA
0	50	155	63	26.22	1	0	2	NA	NA	21.87	1	0	0	0	0	0	NA
1	35	151	50	21.93	0	0	2	NA	NA	28.1	0	0	NA	0	0	0	0
0	63	170	87	30.10	1	0	0	NA	NA	38	2	0	0	0	0	0	NA
0	48	172	74	25.01	3	0	2	NA	NA	27.69	0	0	0	0	0	0	NA
0	69	163	49	18.44	0	0	2	NA	NA	38	2	0	0	0	0	0	NA
1	64	146	58	27.21	1	0	2	NA	NA	49.45	2	0	NA	0	0	0	0
1	53	160	72	28.13	0	0	2	NA	NA	30.86	0	0	NA	0	0	0	0
0	47	164	85	31.60	0	1	0	NA	NA	38	2	0	0	0	0	0	NA
1	49	152	57	24.67	0	0	2	NA	NA	30.86	0	0	NA	0	0	0	0
1	48	149	58	26.12	1	0	0	NA	NA	30.43	0	0	NA	0	0	0	0
0	61	171	85	29.07	0	1	0	NA	NA	38	2	0	0	0	0	0	NA
1	50	148	54	24.65	0	0	0	NA	NA	45.14	2	0	NA	0	0	0	0
0	56	160	62	24.22	0	0	2	NA	NA	27.41	0	0	0	0	0	0	NA
1	42	147	52	24.06	3	0	2	NA	NA	22.54	1	0	NA	0	0	0	0
1	61	150	57	25.33	0	0	0	NA	NA	31.82	0	0	NA	0	0	0	0
0	55	169	78	27.31	0	0	2	NA	NA	28.87	0	0	0	0	0	0	NA
0	25	174	78.7	25.99	0	0	0	1	1	26.08	1	1	0	0	1	1	NA
0	47	170	75	25.95	3	0	2	NA	NA	24.99	1	0	0	0	0	0	NA
1	46	148	55	25.11	0	0	2	NA	NA	28.61	0	0	NA	0	0	0	0
1	64	148	56	25.57	3	0	2	NA	NA	60	2	0	NA	0	0	0	0
1	52	149	59	26.58	1	1	2	NA	NA	38	2	0	NA	0	0	0	0
0	64	159	67	26.50	3	0	2	NA	NA	30.75	0	0	0	0	0	0	NA
0	61	168	83	29.41	0	0	2	NA	NA	28.9	0	0	0	0	0	0	NA
0	34	166	50	18.14	0	0	2	NA	NA	28.94	0	0	0	0	0	0	NA
0	25	165	70.3	25.82	3	0	2	0	0	23.95	1	1	1	0	1	0	0
1	52	159	64	25.32	3	0	2	NA	NA	27.89	0	0	NA	0	0	0	0
0	42	164	51	18.96	0	1	2	NA	NA	30.78	0	0	0	0	0	0	NA
0	41	173	99	33.08	1	0	2	NA	NA	22.14	1	0	0	0	0	0	NA
0	62	173	70	23.39	3	0	2	NA	NA	24.53	1	0	0	0	0	0	NA
1	62	161	70	27.01	1	0	2	NA	NA	38	2	0	NA	0	0	0	0
0	NA	NA	NA	NA	3	0	2	0	0	29.26	0	0	0	0	0	0	NA
0	70	160	68	26.56	3	1	0	NA	NA	35.95	2	0	0	0	0	0	0
0	46	172	79	26.70	1	0	2	NA	NA	23.36	1	0	0	0	0	0	NA
1	62	162	66	25.15	0	0	0	NA	NA	28.98	0	0	NA	0	0	0	0
0	45	165	72	26.45	0	0	2	NA	NA	31.57	0	0	0	0	0	0	NA
1	33	158	64	25.64	0	0	2	NA	NA	49.11	2	0	NA	0	0	0	0
0	29	165	74	27.18	0	0	1	0	0	30.36	0	1	0	0	1	0	0
0	62	156	53	21.78	1	0	2	NA	NA	25.69	1	0	0	0	0	0	NA
1	58	146	46	21.58	0	0	0	NA	NA	28.19	0	0	NA	0	0	0	0
0	46	162	65	24.77	1	0	0	NA	NA	22.96	1	0	0	0	0	0	NA
0	33	162	75	28.58	0	0	0	0	0	24.78	1	1	0	1	1	0	0
0	45	165	79	29.02	3	0	2	NA	NA	23.91	1	0	0	0	0	0	NA
1	34	152	49	21.21	3	0	2	NA	NA	38	2	0	NA	0	0	0	0
1	41	154	62	26.14	3	0	2	NA	NA	38	2	0	NA	0	0	0	0
0	34	165	79	29.02	3	0	2	NA	NA	27.62	0	0	0	0	0	0	NA
0	27	167	87	31.20	1	0	0	NA	NA	38	2	0	0	0	0	0	NA
1	56	149	45	20.27	1	0	0	NA	NA	25.14	1	0	NA	0	0	0	0
1	57	149	60	27.03	0	0	0	NA	NA	60	2	0	NA	0	0	0	0
0	46	161	64	24.69	3	0	2	NA	NA	60	2	0	0	0	0	0	NA
0	44	156	44	18.08	3	0	2	NA	NA	24.18	1	0	0	0	0	0	NA
0	61	164	60	22.31	1	0	0	NA	NA	29.49	0	0	0	0	0	0	NA
0	36	165	73	26.81	0	0	2	NA	NA	28.09	0	0	0	0	0	0	NA
0	29	158	54	21.63	3	0	0	NA	NA	19.03	1	0	0	0	0	0	NA
0	52	167	79	28.33	1	0	0	NA	NA	28.8	0	0	0	0	0	0	NA
1	31	155	48	19.98	1	0	2	NA	NA	60	2	0	NA	0	0	0	0
0	35	173	73	24.39	3	0	0	NA	NA	28.02	0	0	0	0	0	0	NA
0	72	170	63	21.80	1	0	0	NA	NA	22.3	1	0	0	0	0	0	NA
0	41	175	81	26.45	3	0	2	NA	NA	38	2	0	0	0	0	0	NA
0	60	154	54	22.77	3	0	0	NA	NA	31.45	0	0	0	0	0	0	0
0	53	162	60	22.86	0	0	2	NA	NA	29.19	0	0	0	0	0	0	NA
0	53	153	52	22.21	3	0	2	NA	NA	38	2	1	0	0	0	0	NA
0	38	167	51	18.29	0	0	0	1	0	21.1	1	1	0	0	0	1	0
0	48	158	58.4	23.39	0	0	0	0	0	38	2	0	0	0	0	0	NA
0	53	166	57.9	21.01	3	0	2	0	0	28.78	0	0	0	0	0	0	NA
1	47	160	63	24.61	1	0	2	0	0	25.77	1	0	NA	0	0	0	0
0	34	171	83.3	28.49	3	1	0	1	0	38	2	0	0	0	0	0	NA
1	46	154	62	26.14	1	0	2	0	0	60	2	0	NA	0	0	0	0
0	51	160	62	24.22	1	0	2	1	0	21.97	1	0	0	0	0	0	NA
1	46	158	57	22.83	3	0	2	0	0	29.31	0	0	NA	0	0	0	0
0	40	164	66	24.54	0	0	0	1	0	22.04	1	0	0	0	0	0	NA
0	38	172	78.5	26.53	0	0	2	1	0	24.92	1	0	0	0	0	0	NA
0	51	167	63.7	22.84	0	0	0	0	0	23.92	1	0	0	0	0	0	NA
1	50	153	55.1	23.54	0	1	0	0	0	38	2	1	NA	1	0	0	0
0	64	160	70	27.34	3	1	2	1	1	33.5	0	0	0	0	0	0	NA
0	38	171	77.9	26.64	3	1	2	1	1	38.95	2	0	0	0	0	0	NA
0	58	161	61	23.53	1	0	2	1	0	34.76	0	0	0	0	0	0	NA
1	25	156	49	20.13	1	0	0	0	0	30.59	0	0	NA	NA	NA	NA	NA
1	26	151	52	22.81	1	0	0	0	0	35.35	2	0	NA	NA	NA	NA	NA
1	45	157	65.5	26.57	3	0	0	0	0	30.95	0	0	NA	0	0	0	0
0	46	165	66.2	24.32	0	0	0	1	1	29.71	0	0	0	0	0	0	NA
1	84	151	52.5	23.03	1	1	0	0	0	31.03	0	0	NA	0	0	0	0
0	54	162	61	23.24	3	1	0	1	1	38.33	2	0	0	0	0	0	NA
0	45	163	72.2	27.17	3	0	2	0	0	38	2	0	0	0	0	0	NA
1	47	153	54.8	23.41	0	0	2	0	0	38	2	0	NA	0	0	0	0
0	40	175	59	19.27	0	1	2	1	0	30.45	0	1	0	1	1	0	NA
0	27	164	63	23.42	1	0	0	0	0	30.74	0	0	0	0	0	0	NA
0	54	171	77	26.33	1	0	0	0	0	38	2	0	0	0	0	0	NA
1	54	159	66	26.11	1	0	0	0	0	38	2	0	NA	0	0	0	0
0	41	162	59	22.48	0	0	2	0	0	30.54	0	0	0	0	0	0	NA
0	40	170	95	32.87	3	0	2	1	0	39.85	2	0	0	0	0	0	NA
1	64	154	64	26.99	3	0	0	0	0	30.37	0	0	NA	0	0	0	0
0	49	168	72	25.51	3	1	0	1	0	43.35	2	0	0	0	0	0	NA
1	44	154	75	31.62	3	0	0	0	0	30.63	0	0	NA	0	0	0	0
0	42	160	62	24.22	3	0	2	0	0	27.45	0	0	0	0	0	0	NA
0	33	178	88	27.77	1	0	0	1	1	38	2	0	0	0	0	0	NA
0	53	157	65	26.37	1	0	2	0	0	25.03	1	0	0	0	0	0	NA
1	53	142	49	24.30	0	0	0	0	0	31.15	0	0	NA	0	0	0	0
1	NA	NA	NA	NA	1	0	2	0	0	38	2	0	NA	0	0	0	0
1	72	143	54	26.41	3	0	0	0	0	32.21	0	0	NA	0	0	0	0
1	53	157	50	20.28	1	0	2	0	0	29.92	0	0	NA	0	0	0	0
0	43	167	67	24.02	1	0	0	1	1	30.34	0	0	0	0	0	0	NA
0	65	154	61	25.72	3	0	2	0	0	38	2	0	0	0	0	0	NA
0	43	184	97	28.65	3	1	2	1	1	38	2	1	0	0	0	0	NA
1	42	159	68	26.90	3	0	0	0	0	26.7	1	0	NA	0	0	0	0
0	40	159	82	32.44	3	1	0	1	1	38	2	0	0	0	0	0	NA
1	NA	NA	NA	NA	3	1	0	0	0	35.61	2	0	NA	0	0	0	0
0	NA	NA	NA	NA	3	0	0	0	0	28.28	0	0	0	0	0	0	NA
1	58	151	55	24.12	3	0	2	0	0	24.36	1	0	NA	0	0	0	0
0	62	164	58	21.56	3	1	0	1	0	32.53	0	0	0	0	0	0	0
1	68	139	45	23.29	3	1	0	0	0	25.13	1	0	NA	0	0	0	0
1	46	146	46	21.58	3	0	0	0	0	38	2	0	NA	0	0	0	0
0	43	151	67	29.38	1	0	0	0	0	31.17	0	0	0	0	0	0	NA
0	51	161	62	23.92	3	0	2	0	0	20.81	1	0	0	0	0	0	NA
0	51	164	60	22.31	3	0	2	0	0	33.02	0	0	0	0	0	0	NA
1	79	145	60	28.54	1	0	0	0	0	39.09	2	0	NA	0	0	0	0
1	47	157	50	20.28	3	0	2	0	0	29.29	0	0	NA	0	0	0	0
0	63	163	75	28.23	1	0	0	1	1	30.54	0	0	0	0	0	0	NA
0	36	179	60	18.73	1	0	0	0	1	25.81	1	0	0	0	0	0	NA
1	NA	NA	NA	NA	1	0	2	0	0	28.56	0	0	NA	0	0	0	0
1	52	153	58	24.78	3	1	2	0	0	27.18	0	0	NA	0	0	0	0
0	44	163	53	19.95	3	1	2	1	0	30.58	0	0	0	0	0	0	NA
0	54	162	65	24.77	0	0	0	0	0	21.26	1	0	0	0	0	0	NA
0	NA	NA	NA	NA	3	0	2	0	0	38	2	0	0	0	0	0	0
1	35	151	54	23.68	3	0	2	0	0	38	2	1	NA	0	0	0	0
0	62	168	61	21.61	1	0	0	0	0	29.56	0	0	0	0	0	0	NA
0	52	162	70	26.67	3	0	0	1	0	28.24	0	0	0	0	0	0	NA
0	51	170	70	24.22	1	0	0	0	0	38	2	0	0	0	0	0	0
1	54	155	52	21.64	1	0	2	0	0	30.65	0	0	NA	0	0	0	0
1	43	165	66	24.24	1	0	0	0	1	40.16	2	0	NA	0	0	0	0
0	NA	NA	NA	NA	1	0	0	0	0	31.5	0	0	0	0	0	0	NA
0	50	174	98	32.37	3	0	0	0	0	38	2	0	0	0	0	0	NA
1	48	151	49	21.49	3	0	2	0	0	33.6	0	0	NA	0	0	0	0
0	60	160	71	27.73	3	0	1	0	0	38	2	0	0	0	0	0	NA
0	NA	NA	NA	NA	3	0	2	0	0	28.57	0	0	0	0	0	0	NA
1	42	160	59	23.05	1	0	0	0	0	28.43	0	0	NA	0	0	0	0
0	30	168	74	26.22	3	0	2	0	0	28.07	0	0	0	0	0	0	NA
0	43	156	67	27.53	3	0	0	0	0	24.4	1	0	0	0	0	0	NA
1	60	163	78	29.36	3	1	0	0	0	38	2	1	NA	1	0	0	0
0	59	166	55	19.96	3	0	0	0	0	33.57	0	0	0	0	0	0	NA
1	51	164	66	24.54	1	0	0	0	0	27.84	0	0	NA	0	0	0	0
0	44	155	56	23.31	1	0	0	0	0	29.43	0	0	0	0	0	0	NA
0	57	166	72	26.13	1	0	0	0	0	28.49	0	0	0	0	0	0	NA
1	53	150	64	28.44	1	0	0	0	0	38	2	0	NA	0	0	0	0
1	58	151	55	24.12	1	0	0	0	0	27.17	0	0	NA	0	0	0	0
1	47	156	55	22.60	3	0	0	0	0	38	2	0	NA	0	0	0	0
1	60	170	82	28.37	3	0	2	0	0	38	2	0	NA	0	0	0	0
0	63	168	63	22.32	3	0	2	1	0	60	2	0	0	0	0	0	NA
1	51	154	58	24.46	3	1	2	0	0	38	2	0	NA	0	0	0	0
0	46	163	70	26.35	3	0	0	1	0	35.67	2	0	0	0	0	0	NA
1	46	149	62	27.93	1	0	2	0	0	26.84	1	0	NA	0	0	0	0
0	53	158	61	24.44	3	1	2	0	0	38	2	0	0	0	0	0	NA
1	54	147	52	24.06	3	1	2	0	0	26.55	1	0	NA	0	0	0	0
0	41	162	72	27.43	3	0	2	1	0	30	0	0	0	0	0	0	NA
0	43	172	99	33.46	0	0	0	0	0	28.35	0	1	0	0	1	1	0
1	48	154	57	24.03	3	1	2	0	0	38	2	0	NA	0	0	0	0
0	45	176	73	23.57	3	0	0	1	0	37.93	2	0	0	0	0	0	NA
0	48	172	79	26.70	1	0	0	1	1	31.93	0	0	0	0	0	0	NA
1	43	147	47	21.75	3	0	2	0	0	26.03	1	0	NA	0	0	0	0
0	53	173	70	23.39	1	0	0	0	1	30.75	0	0	0	0	0	0	NA
0	40	161	54	20.83	3	0	2	1	1	26.56	1	0	0	0	0	0	NA
1	72	146	40	18.77	0	0	0	0	0	35.33	2	0	NA	0	0	0	0
0	33	162	58	22.10	3	0	0	1	1	28.23	0	0	0	0	0	0	NA
0	66	167	70	25.10	1	0	0	1	1	30.83	0	0	0	0	0	0	NA
0	44	167	76	27.25	3	0	2	0	0	31.33	0	0	0	0	0	0	NA
1	44	156	45	18.49	1	0	2	0	0	60	2	0	NA	0	0	0	0
1	50	150	60	26.67	1	0	0	0	0	31.27	0	0	NA	0	0	0	0
0	49	157	67	27.18	3	0	2	1	1	25.55	1	0	0	0	0	0	NA
1	32	170	71	24.57	0	0	0	0	0	30.62	0	1	NA	1	0	0	0
0	54	148	51	23.28	3	0	0	0	1	25.64	1	0	0	0	0	0	NA
0	38	167	74	26.53	1	0	2	1	1	30.79	0	0	0	0	0	0	0
1	41	154	54	22.77	1	1	0	0	0	38	2	0	NA	0	0	0	0
0	44	166	67	24.31	1	0	0	1	1	38	2	0	0	0	0	0	NA
0	57	178	90	28.41	3	0	0	0	1	38.24	2	1	0	0	0	1	0
0	55	163	75	28.23	3	0	2	0	0	30.08	0	0	0	0	0	0	NA
0	32	162	64	24.39	3	0	0	0	0	27.5	0	1	0	1	0	0	NA
0	43	161	68	26.23	3	0	2	1	0	38	2	0	0	0	0	0	NA
1	54	160	60	23.44	1	0	0	0	0	43.73	2	0	NA	0	0	0	0
1	43	155	59	24.56	3	0	2	0	0	25.03	1	0	NA	0	0	0	0
1	52	146	62	29.09	1	0	2	0	0	27.89	0	0	NA	0	0	0	0
0	35	162	58	22.10	3	0	2	1	1	38	2	0	0	0	0	0	NA
1	45	157	42	17.04	3	1	0	0	0	35.23	2	0	NA	0	0	0	0
0	21	173	52	17.37	1	0	2	1	0	20.87	1	0	0	0	0	0	NA
1	57	160	59	23.05	3	0	0	0	0	36.17	2	0	NA	0	0	0	0
0	41	172	71	24.00	3	1	0	0	0	38	2	0	0	0	0	0	NA
0	32	187	107	30.60	3	0	2	0	0	42	2	0	0	0	0	0	NA
1	56	150	62	27.56	0	0	2	0	0	27.64	0	0	NA	0	0	0	0
0	59	161	53	20.45	3	0	0	0	1	38	2	0	0	0	0	0	NA
0	55	162	68	25.91	3	0	2	0	0	38	2	0	0	0	0	0	0
1	49	148	53	24.20	1	0	0	0	0	38	2	0	NA	0	0	0	0
1	45	150	66	29.33	3	0	2	0	0	26.35	1	0	NA	0	0	0	0
0	51	170	77	26.64	1	0	0	0	0	38	2	1	0	0	1	0	NA
1	46	166	72	26.13	3	0	2	0	0	26.81	1	0	NA	0	0	0	0
1	48	156	58	23.83	3	0	0	0	0	34.41	0	0	NA	0	0	0	0
1	56	150	56	24.89	3	0	0	0	0	24.99	1	0	NA	0	0	0	0
0	38	167	74	26.53	3	0	2	1	1	32.02	0	0	0	0	0	0	NA
1	51	155	64	26.64	3	1	0	0	0	36.66	2	0	NA	0	0	0	0
0	29	169	64	22.41	3	0	0	0	0	29.08	0	0	0	0	0	0	NA
1	63	156	62	25.48	1	0	2	0	0	38	2	0	NA	0	0	0	0
1	51	153	66	28.19	1	0	0	0	0	28.96	0	0	NA	0	0	0	0
1	NA	NA	NA	NA	3	0	0	0	0	23.37	1	0	NA	0	0	0	0
0	44	166	61	22.14	3	0	0	1	0	25.69	1	0	0	0	0	0	NA
1	51	163	66	24.84	3	0	2	0	0	32.17	0	0	NA	0	0	0	0
0	28	177	62	19.79	3	0	0	1	1	23.27	1	0	0	0	0	0	NA
0	51	168	64	22.68	3	0	0	0	0	28.84	0	0	0	0	0	0	NA
0	34	166	71	25.77	0	0	0	0	0	30.56	0	1	0	1	0	0	NA
1	59	149	50	22.52	1	0	0	0	0	31.49	0	0	NA	0	0	0	0
1	28	164	101	37.55	3	0	2	0	0	25.47	1	0	NA	0	0	0	0
0	53	151	66	28.95	3	0	0	1	0	38	2	0	0	0	0	0	NA
0	49	163	68	25.59	3	0	0	1	1	37.04	2	0	0	0	0	0	NA
1	46	161	49	18.90	3	1	2	0	0	22.2	1	0	NA	0	0	0	0
1	37	155	47	19.56	0	1	2	0	0	42	2	0	NA	0	0	0	0
0	49	154	63	26.56	3	0	0	0	0	29.4	0	0	0	0	0	0	NA
0	59	161	62	23.92	3	0	0	1	1	26.11	1	0	0	0	0	0	NA
1	46	155	54	22.48	1	0	0	0	0	38	2	0	NA	0	0	0	0
0	41	167	60	21.51	3	0	0	1	1	35.49	2	0	0	0	0	0	0
1	66	141	56	28.17	3	0	2	0	0	60	2	0	NA	0	0	0	0
0	35	164	57	21.19	0	0	0	0	0	27.93	0	1	1	0	0	1	0
1	40	161	58	22.38	3	0	0	0	0	39.39	2	0	NA	0	0	0	0
1	35	157	63	25.56	3	0	0	0	0	23.31	1	0	NA	0	0	0	0
1	51	147	45	20.82	3	1	0	0	0	38	2	0	NA	0	0	0	0
0	34	174	72	23.78	3	1	0	0	0	28.75	0	0	0	0	0	0	NA
0	49	173	76	25.39	1	0	0	0	1	24.96	1	0	0	0	0	0	NA
0	42	172	73	24.68	1	0	2	0	0	38	2	0	0	0	0	0	NA
1	48	163	73	27.48	3	0	0	0	0	38	2	0	NA	0	0	0	0
1	41	164	75	27.89	3	0	2	0	0	30.8	0	0	NA	0	0	0	0
0	46	157	68	27.59	3	0	0	0	0	31.52	0	0	0	0	0	0	NA
1	49	147	57	26.38	3	1	0	0	0	22.17	1	0	NA	0	0	0	0
0	52	159	65	25.71	3	0	0	1	1	33.89	0	0	0	0	0	0	NA
0	NA	NA	NA	NA	1	0	0	0	0	36.05	2	0	NA	NA	NA	NA	NA
0	NA	NA	NA	NA	3	0	2	0	0	27.23	0	0	NA	NA	NA	NA	NA
0	73	163	56	21.08	3	0	0	1	0	43.14	2	0	0	0	0	0	NA
0	58	155	70	29.14	1	0	2	0	0	23.49	1	0	0	0	0	0	NA
1	42	151	64	28.07	3	0	2	0	0	26.9	1	0	NA	0	0	0	0
0	58	172	70	23.66	3	0	0	0	0	24.29	1	0	0	0	0	0	NA
1	53	161	55	21.22	3	0	2	0	0	38	2	0	NA	0	0	0	0
1	NA	NA	NA	NA	3	0	1	0	0	29.11	0	0	NA	NA	NA	NA	NA
0	61	172	66	22.31	3	1	0	0	0	38	2	0	0	0	0	NA	NA
1	30	159	46	18.20	1	0	0	0	0	31.4	0	0	NA	0	0	0	0
0	24	164	68	25.28	3	1	0	0	0	38	2	0	NA	NA	NA	NA	NA
0	49	163	51	19.20	3	0	0	1	0	38	2	0	0	0	0	0	0
0	44	172	69	23.32	3	0	2	1	0	43.61	2	0	0	0	0	0	NA
1	42	164	58	21.56	3	0	2	0	0	38	2	0	NA	0	0	0	0
0	38	166	64	23.23	3	0	1	0	0	37.99	2	0	0	0	0	0	NA
0	49	168	69	24.45	3	1	2	1	0	38	2	0	0	0	0	0	NA
0	50	159	65	25.71	3	1	2	1	0	38	2	0	0	0	0	0	NA
1	54	156	57	23.42	3	0	0	0	0	27.2	0	0	NA	0	0	0	0
0	48	170	68	23.53	3	1	2	0	0	32.25	0	0	0	0	0	0	NA
1	48	141	41	20.62	3	1	0	0	0	34.26	0	0	NA	0	0	0	0
0	45	154	66	27.83	3	0	0	0	1	35.39	2	0	0	0	0	0	NA
1	44	144	60	28.94	3	1	2	0	0	32.64	0	0	NA	0	0	0	0
0	45	175	106	34.61	3	0	2	0	0	38	2	0	0	0	0	0	NA
0	NA	NA	NA	NA	1	0	2	0	0	30.57	0	0	NA	NA	NA	NA	NA
1	53	161	51	19.68	3	0	2	0	0	24.94	1	0	NA	0	0	0	0
1	50	154	66	27.83	3	1	2	0	1	42	2	0	NA	0	0	0	0
1	37	159	47	18.59	2	0	2	0	0	30.3	0	1	NA	1	0	0	0
0	33	171	80	27.36	3	0	2	0	0	41.49	2	0	0	0	0	0	NA
1	51	164	91	33.83	3	0	1	0	0	35.88	2	0	NA	0	0	0	0
0	43	163	56.8	21.38	0	0	0	0	1	30.62	0	1	NA	0	1	0	0
0	54	169	57	19.96	3	1	2	1	0	30.16	0	0	0	0	0	0	NA
1	42	156	46	18.90	1	0	1	0	0	40.65	2	0	NA	0	0	0	0
1	52	156	71	29.17	3	0	1	0	0	38	2	0	NA	0	0	0	0
1	NA	NA	NA	NA	3	1	0	0	0	38	2	0	NA	NA	NA	NA	NA
0	41	164	56	20.82	1	0	0	1	1	43.67	2	0	0	0	0	0	NA
0	59	170	84	29.07	3	0	0	0	0	28.45	0	0	0	0	0	0	NA
1	64	147	61	28.23	3	1	0	0	0	38.09	2	0	NA	0	0	0	0
1	33	152	65	28.13	1	1	0	0	0	32.4	0	0	NA	0	0	0	0
0	48	157	60	24.34	1	0	0	0	0	31.02	0	0	0	0	0	0	NA
0	68	174	73	24.11	3	1	0	0	0	41.71	2	0	0	0	0	0	NA
0	70	155	57	23.73	1	1	0	0	0	38	2	0	0	0	0	0	NA
0	48	164	80	29.74	3	1	0	1	0	24.42	1	0	0	0	0	0	NA
0	53	173	81	27.06	3	0	0	0	1	38	2	1	1	0	0	0	1
0	59	175	72	23.51	1	0	0	1	1	38	2	1	0	0	0	0	NA
1	53	155	68	28.30	3	1	2	0	0	38	2	0	NA	0	0	0	0
1	49	146	49	22.99	3	1	2	0	0	30.56	0	0	NA	0	0	0	0
1	53	NA	NA	NA	3	1	2	0	0	34.42	0	0	NA	0	0	0	0
0	47	150	52	23.11	1	1	2	0	0	38.24	2	0	NA	NA	NA	NA	NA
1	NA	NA	NA	NA	1	0	0	0	0	38	2	0	NA	NA	NA	NA	NA
0	NA	NA	NA	NA	3	0	0	0	0	46.76	2	0	NA	NA	NA	NA	NA
1	NA	NA	NA	NA	1	0	0	0	0	31.39	0	0	NA	NA	NA	NA	NA
0	NA	NA	NA	NA	3	0	2	0	0	31.23	0	0	NA	NA	NA	NA	NA
1	NA	NA	NA	NA	3	1	1	0	0	41.55	2	0	NA	NA	NA	NA	NA
1	NA	NA	NA	NA	3	1	0	0	0	48.88	2	0	NA	NA	NA	NA	NA
1	NA	NA	NA	NA	1	0	0	0	0	38	2	0	NA	NA	NA	NA	NA
1	NA	NA	NA	NA	3	0	2	0	0	29.77	0	0	NA	NA	NA	NA	NA
1	NA	NA	NA	NA	1	0	2	0	0	35.53	2	0	NA	NA	NA	NA	NA
1	NA	NA	NA	NA	1	0	0	0	0	38	2	0	NA	NA	NA	NA	NA
1	NA	NA	NA	NA	1	0	2	0	0	38	2	0	NA	NA	NA	NA	NA
1	NA	NA	NA	NA	1	0	0	0	0	47.7	2	0	NA	NA	NA	NA	NA
1	NA	NA	NA	NA	1	0	2	0	0	38	2	0	NA	NA	NA	NA	NA
1	NA	NA	NA	NA	1	1	0	0	0	37.5	2	0	NA	NA	NA	NA	NA
0	67	159	38	15.03	1	0	1	1	1	38	2	0	0	0	0	0	NA
0	27	176	71	22.92	3	1	0	1	0	39.39	2	0	0	0	0	0	NA
1	66	145	55	26.16	3	1	2	0	0	38	2	0	NA	0	0	0	0
1	47	161	64	24.69	3	1	0	0	0	40.99	2	0	NA	NA	NA	NA	NA
0	42	173	86	28.73	3	1	0	0	1	43.65	2	1	0	0	1	0	NA
1	41	157	47	19.07	3	1	0	0	0	42.39	2	0	NA	0	0	0	0
1	65	152	65	28.13	3	1	1	0	0	37.98	2	0	NA	0	0	0	0
0	37	169	78	27.31	1	0	0	1	1	38	2	0	0	0	0	0	NA
0	60	167	82	29.40	3	0	2	0	1	24.44	1	0	0	0	0	0	NA
1	59	162	65	24.77	3	1	2	0	0	25.4	1	0	NA	0	0	0	0
0	40	159.5	60	23.58	2	1	2	0	0	33	0	1	1	0	1	0	0
1	59	153	63	26.91	1	1	0	0	0	29.24	0	0	NA	0	0	0	0
1	51	158	51	20.43	3	1	2	0	0	38.51	2	0	NA	0	0	0	0
0	41	173	79	26.40	3	0	2	0	0	38	2	0	0	0	0	0	NA
1	54	159	53	20.96	3	1	2	0	0	35.25	2	0	NA	0	0	0	0
0	33	170	61	21.11	1	0	0	1	1	44.23	2	0	0	0	0	0	NA
0	52	166	56	20.32	3	0	0	0	1	30.96	0	0	0	0	0	0	NA
1	53	147	46	21.29	3	0	0	0	0	32.23	0	0	NA	0	0	0	0
0	32	174	71	23.45	3	0	0	0	1	38	2	0	0	0	0	0	NA
0	59	166	51	18.51	3	0	2	0	1	28.45	0	0	0	0	0	0	NA
1	NA	NA	NA	NA	1	0	0	0	0	44.05	2	0	NA	NA	NA	NA	NA
1	NA	NA	NA	NA	1	0	0	0	0	25.27	1	0	NA	NA	NA	NA	NA
1	NA	NA	NA	NA	3	0	1	0	0	60	2	0	NA	NA	NA	NA	NA
1	NA	NA	NA	NA	1	1	0	0	0	30.09	0	0	NA	NA	NA	NA	NA
1	NA	NA	NA	NA	1	1	2	0	0	40.81	2	0	NA	NA	NA	NA	NA
0	NA	NA	NA	NA	1	1	2	0	0	37.1	2	0	NA	NA	NA	NA	NA
1	NA	NA	NA	NA	3	1	0	0	0	38.98	2	0	NA	NA	NA	NA	NA
0	NA	NA	NA	NA	3	0	2	0	0	30.2	0	0	NA	NA	NA	NA	NA
1	NA	NA	NA	NA	1	1	2	0	0	24.67	1	0	NA	NA	NA	NA	NA
1	NA	NA	NA	NA	1	1	2	0	0	38	2	0	NA	NA	NA	NA	NA
1	NA	NA	NA	NA	3	1	0	0	0	38	2	0	NA	NA	NA	NA	NA
1	NA	NA	NA	NA	3	1	2	0	0	27.87	0	0	NA	NA	NA	NA	NA
1	NA	NA	NA	NA	1	0	0	0	0	34.04	0	0	NA	NA	NA	NA	NA
1	NA	NA	NA	NA	3	0	0	0	0	39.3	2	0	NA	NA	NA	NA	NA
0	NA	NA	NA	NA	1	1	0	0	0	39.13	2	0	NA	NA	NA	NA	NA
1	NA	NA	NA	NA	3	0	2	0	0	29.87	0	0	NA	NA	NA	NA	NA
1	NA	NA	NA	NA	1	1	2	0	0	38	2	0	NA	NA	NA	NA	NA
1	NA	NA	NA	NA	1	0	0	0	0	28.38	0	0	NA	NA	NA	NA	NA
1	NA	NA	NA	NA	1	1	1	0	0	36.16	2	0	NA	NA	NA	NA	NA
0	73	165	66	24.24	0	1	2	1	1	38	2	0	0	0	0	0	NA
0	35	165	77	28.28	3	0	2	1	0	31.06	0	0	0	0	0	0	NA
1	27	152	41	17.75	1	1	0	0	0	41.57	2	0	NA	0	0	0	0
0	48	170	67	23.18	1	0	0	0	0	38	2	0	0	0	0	0	0
1	55	156	63	25.89	3	0	2	0	0	28.21	0	0	NA	NA	NA	NA	NA
0	29	170	54	18.69	1	0	2	0	1	37.94	2	0	NA	NA	NA	NA	NA
0	43	160	62	24.22	1	1	2	1	1	38	2	1	0	1	0	0	NA
0	53	159	63	24.92	3	0	2	0	1	25.92	1	0	0	0	0	0	0
1	44	148	56	25.57	3	1	0	0	0	42.48	2	0	NA	0	0	0	0
0	NA	NA	NA	NA	3	0	2	0	0	36.6	2	0	NA	NA	NA	NA	NA
0	NA	NA	NA	NA	1	0	0	0	0	32.94	0	0	NA	NA	NA	NA	NA
1	NA	NA	NA	NA	1	0	0	0	0	36.66	2	0	NA	NA	NA	NA	NA
1	NA	NA	NA	NA	1	0	0	0	0	25.95	1	0	NA	NA	NA	NA	NA
1	NA	NA	NA	NA	1	0	2	0	0	38	2	0	NA	NA	NA	NA	NA
1	NA	NA	NA	NA	1	0	0	0	0	29.85	0	0	NA	NA	NA	NA	NA
1	NA	NA	NA	NA	1	0	0	0	0	32.18	0	0	NA	NA	NA	NA	NA
1	NA	NA	NA	NA	3	0	0	0	0	42.27	2	0	NA	NA	NA	NA	NA
1	33	147	45	20.82	3	0	2	0	0	31.28	0	0	NA	0	0	0	0
1	64	152	53	22.94	1	0	2	0	0	41.61	2	0	NA	0	0	0	0
1	53	149	49	22.07	1	0	2	0	0	36.82	2	0	NA	NA	0	NA	0
0	64	165	74	27.18	3	0	2	0	0	28.47	0	0	0	0	0	0	NA
0	48	155	64	26.64	3	0	2	0	0	27.59	0	0	0	0	0	0	NA
1	49	154	52	21.93	1	0	2	0	0	37.34	2	0	NA	0	0	0	0
1	53	157	69	27.99	3	1	0	0	0	25.41	1	0	NA	0	0	0	0
0	37	165	78	28.65	3	0	1	0	1	30.86	0	0	0	0	0	0	NA
0	64	156	56	23.01	3	1	2	1	1	31.42	0	0	0	0	0	0	NA
1	62	157	63	25.56	1	1	0	0	1	34.2	0	0	NA	0	0	0	0
0	52	174	68	22.46	3	0	0	0	0	38	2	0	0	0	0	0	NA
1	54	161	59	22.76	3	1	2	0	0	38	2	0	NA	0	0	0	0
0	62	171	76	25.99	3	0	2	0	1	38	2	1	0	0	0	0	NA
1	62	149	62	27.93	3	0	2	0	0	31.01	0	0	NA	0	0	0	0
1	44	158	48	19.23	1	0	0	0	0	31.98	0	0	NA	0	0	0	0
0	28	167	53	19.00	3	1	0	1	0	39.66	2	0	0	0	0	0	NA
1	NA	NA	NA	NA	1	1	0	0	0	45.45	2	0	NA	NA	NA	NA	NA
0	NA	NA	NA	NA	1	1	2	0	0	32.38	0	0	NA	NA	NA	NA	NA
1	NA	NA	NA	NA	1	0	2	0	0	47.64	2	0	NA	NA	NA	NA	NA
1	NA	NA	NA	NA	3	0	2	0	0	26.63	1	0	NA	NA	NA	NA	NA
0	47	174	73	24.11	3	1	0	0	1	38	2	0	0	0	0	0	NA
1	33	163	58	21.83	3	1	2	0	0	45.19	2	0	NA	0	0	0	0
0	53	166	85	30.85	1	1	0	1	1	40.37	2	0	0	0	0	0	0
0	50	165	61	22.41	1	0	0	0	0	33.96	0	0	0	0	0	0	NA
1	51	157	64	25.96	1	1	2	0	0	30.38	0	0	NA	0	0	0	0
0	44	171	71	24.28	1	0	0	0	0	40.48	2	0	0	0	0	0	NA
0	NA	NA	NA	NA	3	0	0	0	0	29	0	0	NA	NA	NA	NA	NA
0	NA	NA	NA	NA	3	0	0	0	0	35.1	2	0	NA	NA	NA	NA	NA
0	44	159	51	20.17	3	1	2	0	0	38	2	0	0	0	0	0	NA
1	44	155	50	20.81	1	0	2	0	0	42.79	2	1	NA	0	0	0	1
1	47	160	64	25.00	3	0	2	0	0	46.34	2	0	NA	0	0	0	0
0	53	165	69	25.34	3	0	0	0	0	38	2	0	0	0	0	0	NA
1	48	156	58	23.83	1	1	0	0	0	25.48	1	0	NA	0	0	0	0
1	NA	NA	NA	NA	1	1	0	0	0	36.13	2	0	NA	NA	NA	NA	NA
1	52	158	62	24.84	1	1	2	0	0	38	2	0	NA	0	0	0	0
1	NA	NA	NA	NA	1	0	2	0	0	46.18	2	0	NA	NA	NA	NA	NA
0	NA	NA	NA	NA	1	0	1	0	0	28.53	0	0	NA	NA	NA	NA	NA
1	63	153	58	24.78	1	0	0	0	0	38	2	0	NA	0	0	0	0
0	68	158	57	22.83	3	0	0	1	1	38	2	0	0	0	0	0	NA
1	NA	NA	NA	NA	1	0	0	0	0	30.72	0	0	NA	NA	NA	NA	NA
1	NA	NA	NA	NA	1	0	0	0	0	30.38	0	0	NA	NA	NA	NA	NA
0	NA	NA	NA	NA	3	0	2	0	0	38.43	2	0	NA	NA	NA	NA	NA
0	NA	NA	NA	NA	1	0	2	0	0	29.53	0	0	NA	NA	NA	NA	NA
1	NA	NA	NA	NA	1	0	0	0	0	40.86	2	0	NA	NA	NA	NA	NA
1	NA	NA	NA	NA	1	0	0	0	0	38.61	2	0	NA	NA	NA	NA	NA
1	NA	NA	NA	NA	0	0	0	0	0	29.08	0	0	NA	NA	NA	NA	NA
1	NA	NA	NA	NA	1	0	2	0	0	38	2	0	NA	NA	NA	NA	NA
0	47	170	71	24.57	1	0	2	0	1	38	2	0	0	0	0	0	NA
1	NA	NA	NA	NA	1	0	0	0	0	38.46	2	0	NA	NA	NA	NA	NA
0	40	163	76	28.60	3	0	2	1	1	38	2	0	0	0	0	0	NA
0	52	168	71	25.16	3	0	2	1	0	38	2	0	0	0	0	0	NA
0	51	157	60	24.34	3	1	2	1	0	36.55	2	0	0	0	0	0	NA
0	33	172	82	27.72	1	0	2	1	0	37.42	2	0	0	0	0	0	NA
1	43	151	46	20.17	0	1	2	0	0	29.57	0	1	NA	1	0	0	0
0	61	154	63	26.56	3	0	0	0	0	30.88	0	0	0	0	0	0	NA
1	59	149	53	23.87	3	0	2	0	0	38	2	1	NA	0	0	0	0
0	46	171	69	23.60	3	0	2	1	1	38	2	0	0	0	0	0	NA
0	75	152	51	22.07	1	0	0	1	1	38	2	0	0	0	0	0	NA
0	53	159	50	19.78	3	0	0	0	0	38	2	0	0	0	0	0	NA
0	NA	NA	NA	NA	3	0	2	0	0	38	2	0	NA	NA	NA	NA	NA
0	42	162	68	25.91	1	0	2	0	0	33.74	0	0	0	0	0	0	NA
1	59	147	60	27.77	1	0	0	0	0	38	2	0	NA	0	0	0	0
0	42	153	59	25.20	3	0	0	0	0	38	2	0	0	0	0	0	NA
0	46	165	83	30.49	3	0	2	0	0	41.01	2	0	0	0	0	0	NA
0	NA	NA	NA	NA	1	0	0	0	0	40.02	2	0	NA	NA	NA	NA	NA
1	28	162	50	19.05	3	1	0	0	0	28.9	0	0	NA	0	0	0	0
1	53	158	64	25.64	3	0	2	0	0	31.44	0	0	NA	0	0	0	0
0	30	168	69	24.45	1	0	2	0	0	32.55	0	0	0	0	0	0	NA
1	54	154	39	16.44	1	0	0	0	0	33.04	0	0	NA	0	0	0	0
0	72	167	69	24.74	3	0	0	1	0	31.06	0	0	0	0	0	0	NA
1	49	155	49	20.40	3	0	0	0	0	35.16	2	0	NA	0	0	0	0
1	47	153	52	22.21	1	0	2	0	0	38	2	0	NA	0	0	0	0
0	53	163	64	24.09	3	0	2	1	0	35.37	2	0	0	0	0	0	NA
1	53	155	56	23.31	1	1	0	0	0	31.11	0	0	NA	0	0	0	0
0	47	175	87	28.41	1	0	2	0	0	32.86	0	0	0	0	0	0	NA
0	58	162	64	24.39	1	1	0	1	1	38	2	1	1	1	0	0	NA
0	62	160	75	29.30	3	1	2	1	1	38	2	0	0	0	0	0	NA
1	NA	NA	NA	NA	1	0	2	0	0	38	2	0	NA	NA	NA	NA	NA
0	46	166	63	22.86	3	0	1	0	0	38	2	0	0	0	0	0	NA
0	40	180	68	20.99	1	0	2	0	0	42	2	0	0	0	0	0	NA
1	53	162	72	27.43	1	0	2	0	0	38	2	0	NA	0	0	0	0
1	60	156	68	27.94	3	0	2	0	0	39.14	2	0	NA	0	0	0	0
0	44	163	91	34.25	3	0	2	0	0	38.61	2	0	0	0	0	0	NA
0	78	156	66	27.12	3	0	0	1	1	60	2	1	1	0	0	1	NA
1	53	145	48	22.83	1	0	0	0	0	25.83	1	0	NA	0	0	0	0
0	42	159	64	25.32	3	0	0	0	0	36.86	2	0	0	0	0	0	NA
1	42	148	52	23.74	3	1	2	0	0	43.67	2	0	NA	0	0	0	0
0	54	161	54	20.83	1	1	0	1	1	33.22	0	0	0	0	0	0	NA
0	45	173	74	24.73	3	0	2	0	0	38	2	0	0	0	0	0	0
1	38	148	55	25.11	3	0	0	0	0	28.91	0	0	NA	0	0	0	0
0	54	158	52	20.83	3	1	0	1	0	38	2	0	0	0	0	0	NA
0	49	170	66.2	22.91	0	0	0	0	0	25.13	1	1	1	0	1	1	0
0	63	159	68	26.90	1	0	2	0	1	26.05	1	0	0	0	0	0	NA
0	48	163	73	27.48	3	0	2	0	0	38	2	0	0	0	0	0	NA
1	59	150	53	23.56	1	0	0	0	0	39.31	2	0	NA	NA	NA	NA	NA
0	46	169	76	26.61	1	0	2	0	1	29.35	0	0	0	0	0	0	NA
1	48	152	65	28.13	3	1	0	0	0	33.45	0	0	NA	0	0	0	0
0	54	154	58	24.46	3	0	0	1	0	45.03	2	0	0	0	0	0	NA
0	NA	NA	NA	NA	3	0	0	0	0	48.58	2	0	NA	NA	NA	NA	NA
0	45	158	66	26.44	1	0	2	0	0	38	2	0	0	0	0	0	NA
1	51	146	53	24.86	3	0	2	0	0	40.31	2	0	NA	0	0	0	0
0	40	170	74	25.61	3	0	0	0	0	41.04	2	0	0	0	0	0	NA
0	53	172	83	28.06	3	0	2	1	0	27.87	0	0	0	0	0	0	NA
1	45	156	60	24.65	3	1	2	0	0	27.53	0	0	NA	0	0	0	0
1	56	148	53	24.20	1	0	2	0	0	32.84	0	0	NA	0	0	0	0
0	52	160	58	22.66	1	0	2	0	1	24.53	1	1	0	0	1	0	NA
0	53	160	64	25.00	1	0	2	0	0	38	2	0	0	0	0	0	NA
0	50	176	75	24.21	1	1	0	0	0	38	2	1	1	0	0	0	NA
0	43	167	83	29.76	3	0	2	0	0	38	2	1	1	1	0	0	0
0	54	159	57	22.55	1	0	0	0	0	33.72	0	0	0	0	0	0	NA
0	41	159	72	28.48	3	0	0	0	0	30.13	0	0	0	0	0	0	NA
1	NA	NA	NA	NA	1	0	0	0	0	46.51	2	0	NA	NA	NA	NA	NA
0	32	171	74	25.31	3	0	2	1	0	29.46	0	0	0	0	0	0	NA
0	44	169	67	23.46	3	0	2	0	0	35.36	2	0	0	0	0	0	NA
0	42	154	50	21.08	3	0	2	0	0	38	2	0	0	0	0	0	NA
0	44	175	74	24.16	1	0	0	0	0	38	2	0	0	0	0	0	NA
0	NA	NA	NA	NA	3	0	2	0	0	27	0	0	NA	NA	NA	NA	NA
0	46	171	77	26.33	1	1	2	1	0	40.03	2	0	0	0	0	0	NA
1	55	150	54	24.00	1	0	2	0	0	36.05	2	0	NA	0	0	0	0
0	48	163	66	24.84	1	0	2	1	1	34.56	0	0	0	0	0	0	NA
1	45	153	51.2	21.87	3	0	2	0	0	30.24	0	1	NA	0	0	0	1
0	48	175	85	27.76	3	0	2	0	0	38.66	2	0	0	0	0	0	NA
0	46	163	53.5	20.14	3	1	2	0	0	30.67	0	1	0	1	0	0	0
1	46	149	51	22.97	1	0	0	0	0	39.01	2	1	NA	0	0	1	0
0	47	164	71	26.40	1	0	2	0	0	60	2	0	0	0	0	0	NA
1	44	162	61	23.24	1	1	0	0	0	24.9	1	0	NA	0	0	0	0
0	40	174	70	23.12	3	1	2	1	0	36.34	2	0	0	0	0	0	NA
1	48	155	63	26.22	1	0	0	0	0	48.35	2	0	NA	0	0	0	0
0	51	164	76	28.26	3	1	2	0	0	43.38	2	0	0	0	0	0	NA
1	49	158	58	23.23	3	1	1	0	0	36.15	2	0	NA	0	0	0	0
1	47	160	56	21.88	3	0	0	0	0	24.79	1	0	NA	0	0	0	0
0	66	159	69	27.29	3	1	0	0	0	27.8	0	0	0	0	0	0	NA
1	44	155	48	19.98	3	0	0	0	0	24.78	1	0	NA	0	0	0	0
1	71	150	48	21.33	1	1	2	0	0	42	2	0	NA	0	0	0	0
1	NA	NA	NA	NA	3	0	0	0	0	46.23	2	0	NA	NA	NA	NA	NA
0	49	163	76	28.60	1	0	0	0	1	38	2	0	0	0	0	0	NA
0	43	163	67	25.22	3	1	0	0	0	29.96	0	0	0	0	0	0	NA
1	NA	NA	NA	NA	1	1	2	0	0	34.97	0	0	NA	NA	NA	NA	NA
0	44	166	68	24.68	1	0	2	0	0	38	2	1	0	0	0	0	NA
0	55	166	82	29.76	3	0	2	0	0	29.34	0	0	0	0	0	0	NA
0	66	157	58	23.53	3	1	0	1	0	38	2	0	0	0	0	0	NA
1	68	140	50	25.51	3	0	0	0	0	25.43	1	0	NA	0	0	0	0
1	43	157	63	25.56	1	0	2	0	0	38	2	0	NA	0	0	0	0
0	79	168	83	29.41	1	0	2	1	0	38	2	0	0	0	0	0	NA
1	44	167	72	25.82	1	1	1	0	0	30.91	0	0	NA	0	0	0	0
0	40	169	82	28.71	3	0	0	0	0	39.14	2	0	0	0	0	0	NA
1	53	164	51	18.96	1	0	0	0	0	38	2	0	NA	0	0	0	0
0	43	169	77	26.96	3	0	2	0	1	30.44	0	0	0	0	0	0	NA
0	37	167	83	29.76	3	0	0	0	1	38	2	0	NA	NA	NA	NA	NA
1	NA	NA	NA	NA	1	0	0	0	0	26.74	1	0	NA	NA	NA	NA	NA
0	44	174	68	22.46	1	0	1	0	0	40.31	2	0	0	0	0	0	0
0	46	172	70.4	23.80	3	0	2	0	0	38	2	0	0	0	0	0	0
0	49	166	84	30.48	3	0	2	0	0	41.26	2	0	0	0	0	0	NA
1	49	155	61.7	25.68	1	0	2	0	0	38	2	0	NA	0	0	0	0
1	44	153	50	21.36	1	0	0	0	0	41.38	2	1	NA	0	1	1	0
0	42	168	82.5	29.23	1	0	2	0	0	38	2	1	0	0	0	0	1
1	49	158	54.4	21.79	1	1	1	0	0	49.08	2	0	NA	0	0	0	0
0	53	169	62.8	21.99	1	0	2	0	0	30.97	0	0	0	0	0	0	0
1	54	148	53	24.20	1	0	0	0	0	38	2	0	NA	0	0	0	0
0	58	159	65	25.71	3	1	0	0	0	30.12	0	0	0	0	0	0	NA
0	62	165	80	29.38	1	0	0	0	0	34.34	0	0	0	0	0	0	NA
1	NA	NA	NA	NA	1	0	0	0	0	38	2	0	NA	NA	NA	NA	NA
1	NA	NA	NA	NA	3	1	0	0	0	26.91	1	0	NA	NA	NA	NA	NA
1	NA	NA	NA	NA	1	1	2	0	0	38	2	0	NA	NA	NA	NA	NA
0	59	165	72	26.45	1	0	0	0	0	30.86	0	0	0	0	0	0	NA
0	NA	NA	NA	NA	1	0	2	0	0	34.57	0	0	NA	NA	NA	NA	NA
0	59	152	64	27.70	1	0	0	0	0	42.07	2	0	0	0	0	0	NA
0	37	179	80	24.97	1	0	0	0	0	37.4	2	0	0	0	0	0	NA
1	63	154	55	23.19	1	0	2	0	0	39.81	2	0	NA	0	0	0	0
0	58	171	66	22.57	1	0	2	1	1	30.05	0	0	0	0	0	0	NA
0	52	162	72	27.43	1	1	0	1	1	38	2	0	0	0	0	0	NA
1	44	159	58	22.94	1	0	0	0	0	38	2	0	NA	0	0	0	0
0	46	162	78	29.72	1	1	1	0	0	27.04	0	0	0	0	0	0	NA
0	56	167	78	27.97	1	1	0	0	0	44.01	2	0	0	0	0	0	NA
1	55	162	63	24.01	1	0	0	0	0	60	2	0	NA	0	0	0	0
0	47	164	65	24.17	3	1	2	0	0	38	2	0	0	0	0	0	0
0	53	165	74	27.18	1	0	2	1	0	25.4	1	1	0	1	0	0	NA
1	39	153	62.5	26.70	1	0	0	0	0	38	2	0	NA	0	0	0	0
1	47	158	68	27.24	3	0	2	0	0	60	2	0	NA	0	0	0	0
0	41	169	60	21.01	1	0	2	0	0	25.2	1	0	0	0	0	0	NA
1	52	148	54	24.65	3	1	0	0	0	38	2	0	NA	0	0	0	0
1	54	140	50	25.51	1	1	1	0	0	36.22	2	0	NA	0	0	0	0
1	29	158	47	18.83	1	0	2	0	0	38	2	0	NA	NA	NA	NA	NA
0	48	164	70	26.03	3	0	2	1	1	30.98	0	0	0	0	0	0	NA
0	44	172	65	21.97	3	0	2	0	0	35.41	2	0	0	0	0	0	NA
0	46	178	81	25.56	1	0	1	1	0	60	2	0	0	0	0	0	NA
0	54	156	67	27.53	3	0	0	0	0	37.45	2	0	0	0	0	0	NA
1	75	150	49	21.78	1	1	0	0	0	43.87	2	0	NA	0	0	0	0
1	54	150	54	24.00	1	1	0	0	0	35.22	2	0	NA	0	0	0	0
0	35	171	64.6	22.09	3	0	2	1	0	36.73	2	0	0	0	0	0	NA
0	44	162	79	30.10	1	1	0	1	1	25.83	1	0	0	0	0	0	NA
1	49	154	61	25.72	3	1	1	0	0	52.63	2	0	NA	0	0	0	0
1	44	158	50	20.03	1	0	0	0	0	27.16	0	0	NA	0	0	0	0
0	48	161	71	27.39	1	1	1	0	0	40.95	2	0	0	0	0	0	NA
0	45	170	78	26.99	1	0	2	0	0	31.6	0	0	0	0	0	0	NA
0	56	174	85	28.08	0	0	0	0	1	29.38	0	1	0	0	1	1	0
0	59	152	52	22.51	1	0	0	0	0	38	2	0	0	0	0	0	NA
0	61	175	75	24.49	1	1	0	0	0	47.45	2	0	0	0	0	0	NA
0	NA	NA	NA	NA	1	0	2	0	0	38	2	0	NA	NA	NA	NA	NA
0	50	165	52	19.10	1	0	2	0	0	60	2	0	0	0	0	0	NA
0	37	166	85	30.85	3	1	2	0	0	42	2	0	0	0	0	0	0
0	43	160	63	24.61	1	1	2	0	0	28.33	0	0	0	0	0	0	NA
1	42	151	57	25.00	3	1	0	0	0	40.56	2	0	NA	0	0	0	0
0	47	162	84	32.01	1	0	2	0	0	42	2	0	0	0	0	0	NA
0	NA	NA	NA	NA	1	0	0	0	0	38	2	0	NA	NA	NA	NA	NA
0	41	168	70	24.80	1	0	2	0	0	31.74	0	0	0	0	0	0	NA
1	46	161	69	26.62	1	0	2	0	0	43.9	2	1	NA	1	0	0	0
0	NA	NA	NA	NA	1	0	2	0	0	32.83	0	0	NA	NA	NA	NA	NA
0	NA	NA	NA	NA	3	0	0	0	0	60	2	0	NA	NA	NA	NA	NA
0	42	163	59	22.21	3	1	2	1	0	36.45	2	0	0	0	0	0	0
1	43	153	48.5	20.72	1	1	0	0	0	37.21	2	0	NA	0	0	0	0
0	55	163	74.5	28.04	3	0	2	1	1	40.85	2	0	0	0	0	0	NA
0	47	169	75	26.26	1	1	2	1	0	34.65	0	0	0	0	0	0	NA
1	73	145	63	29.96	1	0	0	0	0	44.18	2	0	NA	0	0	0	0
0	47	155	66.5	27.68	3	1	2	0	0	38	2	0	0	0	0	0	NA
0	25	175	59	19.27	1	0	1	1	0	30.24	0	0	0	0	0	0	NA
1	61	150	60	26.67	1	1	0	0	0	42.42	2	0	NA	0	0	0	0
0	59	167	69.5	24.92	3	0	0	0	0	40.94	2	0	0	0	0	0	NA
0	43	174.5	93	30.54	3	1	0	1	1	36.07	2	0	0	0	0	0	0
0	49	164	51	18.96	1	0	2	0	0	36.2	2	0	0	0	0	0	NA
1	39	158.5	51	20.30	0	0	1	0	0	38	2	0	NA	0	0	0	0
1	56	151	62	27.19	1	0	2	0	0	35.9	2	0	NA	0	0	0	0
0	47	163	79	29.73	3	1	2	1	1	38	2	0	0	0	0	0	NA
1	45	157	48.5	19.68	1	1	0	0	0	34.77	0	0	NA	0	0	0	0
1	46	157	60	24.34	1	1	2	0	0	37.32	2	0	NA	0	0	0	0
1	55	153	56.6	24.18	3	1	2	0	0	39.34	2	0	NA	0	0	0	0
1	51	152.5	59	25.37	3	0	0	0	0	38	2	0	NA	0	0	0	0
1	63	152	51	22.07	1	1	2	0	0	44.06	2	0	NA	0	0	0	0
1	52	154	54	22.77	1	0	2	0	0	38	2	0	NA	0	0	0	0
1	56	154	54	22.77	3	0	1	0	0	41.96	2	0	NA	0	0	0	0
0	33	167	57.5	20.62	1	0	0	1	0	41.61	2	0	0	0	0	0	NA
1	62	159	62.5	24.72	3	1	0	0	0	30.54	0	0	NA	0	0	0	0
0	54	162	63.9	24.35	1	1	1	0	0	41.5	2	0	0	0	0	0	NA
1	54	156	68	27.94	3	1	2	0	0	36.33	2	0	NA	0	0	0	0
0	52	167	73	26.18	3	0	0	0	0	38	2	0	0	0	0	0	NA
0	51	173	68	22.72	1	1	0	1	1	40.79	2	0	0	0	0	0	NA
0	60	164	73	27.14	1	1	2	0	1	31.16	0	0	0	0	0	0	NA
1	57	158	48.5	19.43	1	0	0	0	0	47.5	2	0	NA	0	0	0	0
0	55	169	74	25.91	3	1	2	0	0	38.36	2	0	0	0	0	0	NA
1	48	153	62	26.49	1	0	0	0	0	38	2	0	NA	0	0	0	0
0	47	163	72	27.10	3	1	2	0	0	41.08	2	0	0	0	0	0	NA
0	60	170	83	28.72	1	1	0	0	0	38	2	0	0	0	0	0	NA
1	72	167	67.5	24.20	1	1	2	0	0	27.71	0	0	NA	0	0	0	0
1	50	162	53.5	20.39	0	1	0	0	0	38	2	0	NA	0	0	0	0
1	42	153	52.5	22.43	0	1	2	0	0	34.29	0	0	NA	0	0	0	0
0	38	169	68.6	24.02	1	1	1	1	1	33.6	0	0	0	0	0	0	NA
0	NA	NA	NA	NA	1	1	2	0	0	25.63	1	0	NA	NA	NA	NA	NA
0	47	175	100	32.65	1	0	0	0	1	38.21	2	0	0	0	0	0	NA
0	62	157	48	19.47	1	1	2	0	0	34.02	0	0	0	0	0	0	NA
0	66	155	54	22.48	1	0	2	0	0	38	2	1	1	1	0	0	NA
1	NA	NA	NA	NA	1	0	1	0	0	30.65	0	0	NA	NA	NA	NA	NA
0	40	177	76.8	24.51	3	0	0	0	1	30.37	0	0	0	0	0	0	NA
0	50	166.5	78.5	28.32	1	1	1	1	0	41.32	2	0	0	0	0	0	NA
0	35	166	66	23.95	1	1	2	1	1	39.1	2	0	0	0	0	0	0
1	70	150	57	25.33	1	1	0	0	0	41.09	2	0	NA	0	0	0	0
1	57	151	57	25.00	3	0	2	0	0	46.71	2	0	NA	0	0	0	0
0	54	166	56	20.32	3	0	0	1	1	48.21	2	0	0	0	0	0	NA
0	41	168	85	30.12	3	1	0	1	0	34.43	0	0	0	0	0	0	NA
0	44	165	72	26.45	3	0	2	0	0	34.1	0	0	0	0	0	0	NA
1	46	160	55	21.48	1	1	0	0	0	42.01	2	1	NA	0	0	0	1
1	45	162	59	22.48	3	1	0	0	0	30.59	0	0	NA	0	0	0	0
1	49	154	53	22.35	1	1	0	0	0	42.15	2	0	NA	0	0	0	0
1	40	154	60	25.30	1	0	2	0	0	38	2	0	NA	0	0	0	0
0	NA	NA	NA	NA	1	1	0	0	0	38	2	0	NA	NA	NA	NA	NA
1	62	150	57	25.33	3	1	2	0	0	38	2	0	NA	NA	NA	NA	NA
0	51	159	65	25.71	3	0	2	1	0	43.19	2	0	0	0	0	0	NA
0	55	169	66	23.11	1	0	1	0	0	31.38	0	0	0	0	0	0	NA
0	49	162	92	35.06	3	0	0	0	1	41.61	2	0	0	0	0	0	NA
1	63	148	53	24.20	1	0	2	0	0	38	2	0	NA	0	0	0	0
0	69	157	71	28.80	3	1	2	0	0	25.53	1	0	0	0	0	0	NA
1	66	141	78	39.23	3	1	2	0	0	35.63	2	0	NA	0	0	0	0
0	42	157	62	25.15	1	1	0	0	0	28.19	0	0	0	0	0	0	NA
1	67	141	54.4	27.36	1	0	2	0	0	43.34	2	0	NA	0	0	0	0
1	67	147	54.8	25.36	1	1	1	0	0	37.09	2	0	NA	0	0	0	0
0	36	168	73.4	26.01	1	0	0	0	0	43.35	2	0	0	0	0	0	NA
0	38	172	55.8	18.86	1	0	1	0	0	29.24	0	0	0	0	0	0	NA
1	59	150.5	59	26.05	3	0	2	0	0	43.41	2	0	NA	0	0	0	0
0	54	171	79	27.02	3	1	2	1	1	38	2	0	0	0	0	0	NA
0	40	171	80	27.36	3	1	2	0	0	47.24	2	0	0	0	0	0	0
1	47	152	50.7	21.94	3	1	1	0	0	33.59	0	0	NA	0	0	0	0
1	54	162	60	22.86	1	0	0	0	0	27.3	0	0	NA	0	0	0	0
0	42	171	71.8	24.55	3	1	2	0	0	39.33	2	0	0	0	0	0	NA
0	43	180	85	26.23	3	1	0	0	0	40.68	2	0	0	0	0	0	NA
0	53	156	71	29.17	3	1	0	1	1	34.46	0	0	0	0	0	0	NA
0	44	165	76	27.92	3	1	1	0	0	36.69	2	0	0	0	0	0	NA
0	31	165	57	20.94	1	0	2	1	0	40.2	2	0	0	0	0	0	NA
1	45	149	59	26.58	3	1	1	0	0	35.38	2	0	NA	0	0	0	0
1	60	152.5	55	23.65	1	0	0	0	0	33.65	0	0	NA	0	0	0	0
0	51	164	71	26.40	3	1	1	1	1	37.06	2	0	0	0	0	0	NA
1	55	158	98	39.26	1	0	0	0	0	38	2	0	NA	0	0	0	0
1	47	154	53.8	22.69	1	1	2	0	0	48.78	2	0	NA	0	0	0	0
1	64	151	47	20.61	1	1	0	0	0	42.11	2	0	NA	0	0	0	0
0	46	170	108	37.37	1	1	2	1	0	38	2	0	0	0	0	0	0
0	54	163.5	67.7	25.33	3	0	1	0	1	38	2	0	0	0	0	0	NA
1	51	164	58.4	21.71	1	0	2	0	0	43.64	2	0	NA	0	0	0	0
1	49	154	52	21.93	1	1	2	0	0	38	2	0	NA	0	0	0	0
0	46	167	61	21.87	3	0	0	0	0	41.28	2	1	0	0	1	1	0
1	46	159	59.7	23.61	1	1	2	0	0	38	2	0	NA	0	0	0	0
1	48	159	95.5	37.78	3	0	0	0	0	34.19	0	0	NA	0	0	0	0
1	52	155	58	24.14	3	1	0	0	0	39.4	2	0	NA	0	0	0	0
1	60	160	66	25.78	1	1	0	0	0	41.04	2	0	NA	0	0	0	0
0	53	167	70	25.10	1	1	1	1	1	43.92	2	0	0	0	0	0	NA
0	44	158	58	23.23	1	0	1	0	0	33.69	0	0	0	0	0	0	NA
0	50	172	84	28.39	1	1	2	1	1	38.71	2	0	0	0	0	0	NA
0	53	163	79.8	30.04	1	0	0	1	0	36.51	2	0	0	0	0	0	NA
1	58	145	64.9	30.87	1	0	2	0	0	29.68	0	0	NA	0	0	0	0
0	51	161	60	23.15	3	0	0	0	0	38	2	0	0	0	0	0	NA
0	49	166	84	30.48	3	1	0	0	0	38	2	1	0	0	1	0	1
0	35	187	98	28.02	1	1	0	1	1	38.61	2	0	0	0	0	0	NA
0	63	168.5	63	22.19	3	1	0	0	0	38	2	0	0	0	0	0	NA
1	60	155	49.5	20.60	1	0	2	0	0	38	2	1	NA	0	0	0	0
0	71	166	65	23.59	3	1	2	0	1	32.39	0	0	0	0	0	0	NA
1	68	143	59	28.85	1	0	2	0	0	38.74	2	0	NA	0	0	0	0
0	48	167	72.7	26.07	1	0	0	1	1	31.01	0	0	NA	NA	NA	NA	NA
0	76	164	65	24.17	3	1	0	0	0	35.79	2	0	0	0	0	0	NA
0	47	159	62	24.52	3	1	1	1	0	34.39	0	0	0	0	0	0	NA
1	59	156	56	23.01	1	0	1	0	0	36.97	2	0	NA	0	0	0	0
0	41	156	52.7	21.66	1	1	2	0	0	48.8	2	0	0	0	0	0	NA
1	67	152	45	19.48	1	0	2	0	0	39.31	2	0	NA	0	0	0	0
1	NA	NA	NA	NA	1	0	2	0	0	38	2	0	NA	NA	NA	NA	NA
0	47	170	74.8	25.88	3	1	2	0	1	40.24	2	0	0	0	0	0	NA
1	48	142	49	24.30	1	1	2	0	0	37.28	2	0	NA	0	0	0	0
1	49	150	49.7	22.09	3	1	0	0	0	30.93	0	0	NA	0	0	0	0
0	44	166	81	29.39	3	1	0	0	0	38	2	0	0	0	0	0	NA
0	72	155	49.5	20.60	1	0	2	0	0	24.11	1	0	0	0	0	0	0
1	39	163	60	22.58	0	0	2	0	0	36.6	2	0	NA	0	0	0	0
0	77	154	61	25.72	3	0	2	0	0	38	2	0	0	0	0	0	NA
1	50	161	66.8	25.77	3	0	2	0	0	38	2	0	NA	0	0	0	0
1	63	147	48.8	22.58	0	1	2	0	0	35.74	2	0	NA	0	0	0	0
1	46	160	68	26.56	0	1	0	0	0	42.37	2	0	NA	0	0	0	0
0	67	170	56	19.38	3	1	2	1	1	38	2	0	0	0	0	0	NA
1	47	158	66.8	26.76	0	1	0	0	0	38	2	0	NA	0	0	0	0
0	52	165	70	25.71	3	1	2	1	0	37.86	2	0	0	0	0	0	NA
1	42	152	53	22.94	0	1	0	0	0	30.63	0	0	NA	0	0	0	0
1	67	151	59.8	26.23	1	1	2	0	0	38	2	0	NA	0	0	0	0
0	51	168	65.9	23.35	3	0	0	1	0	38	2	1	0	0	0	0	1
0	31	181	60.9	18.59	0	1	2	0	0	38.01	2	0	0	0	0	0	0
0	51	163	52.7	19.84	1	1	0	1	1	43.76	2	0	0	0	0	0	NA
0	54	160	48.9	19.10	0	0	2	1	1	46.01	2	0	0	0	0	0	NA
1	53	148	46.2	21.09	1	0	0	0	0	31.45	0	0	NA	0	0	0	0
1	52	154	48.7	20.53	3	1	2	0	0	33.81	0	0	NA	0	0	0	0
1	42	159	64.5	25.51	0	0	2	0	0	34.55	0	0	NA	0	0	0	0
0	51	164	74.5	27.70	3	0	2	0	0	38	2	0	0	0	0	0	NA
1	43	151	45.8	20.09	3	0	0	0	0	38	2	0	NA	0	0	0	0
1	44	154	49.6	20.91	0	0	2	0	0	31.04	0	0	NA	0	0	0	0
1	48	162	68.6	26.14	0	0	0	0	0	38	2	0	NA	0	0	0	0
1	52	153	59.8	25.55	3	0	0	0	0	32.89	0	0	NA	0	0	0	0
0	46	176	86	27.76	3	0	0	1	1	31.22	0	0	0	0	0	0	0
0	42	171	71.8	24.55	1	0	0	0	0	31.48	0	0	0	0	0	0	NA
0	36	175	63	20.57	3	1	2	1	1	38	2	0	0	0	0	0	0
0	43	158	67	26.84	3	0	0	1	1	30.62	0	0	0	0	0	0	0
0	49	160	62.8	24.53	1	1	2	1	1	41.49	2	1	0	0	1	1	0
1	64	157	62.5	25.36	3	0	2	0	0	38	2	0	NA	0	0	0	0
0	28	173	61.5	20.55	0	0	2	0	0	23.94	1	0	0	0	0	0	NA
1	47	150	53.1	23.60	0	1	2	0	0	44.04	2	0	NA	0	0	0	0
0	50	166	65.4	23.73	3	0	2	0	0	30.8	0	0	0	0	0	0	NA
0	38	176	68.2	22.02	3	0	1	0	0	38	2	0	0	0	0	0	NA
1	40	155	57.4	23.89	1	0	1	0	0	30.43	0	0	NA	0	0	0	0
0	45	162	58.6	22.33	1	0	2	1	0	60	2	0	0	0	0	0	NA
0	41	162	79.9	30.45	3	0	2	1	1	34.77	0	0	0	0	0	0	NA
1	54	163	79.1	29.77	0	0	1	0	0	38	2	0	NA	0	0	0	0
1	77	153	52.5	22.43	1	0	0	0	0	37.83	2	0	NA	0	0	0	0
0	58	166	71.6	25.98	0	0	0	1	0	30.9	0	0	0	0	0	0	NA
0	NA	NA	NA	NA	3	0	0	0	0	38	2	0	NA	NA	NA	NA	NA
1	51	147	55.1	25.50	3	0	0	0	0	29.21	0	0	NA	0	0	0	0
1	63	150	47.3	21.02	0	1	0	0	0	36.86	2	0	NA	0	0	0	0
1	49	150	60.5	26.89	3	0	0	0	0	30.82	0	0	NA	0	0	0	0
0	43	167	70.8	25.39	3	1	2	0	1	38	2	0	0	0	0	0	NA
0	70	160	60.3	23.55	3	1	0	1	0	38	2	0	0	0	0	0	NA
0	41	169	55.3	19.36	0	0	2	0	0	30.74	0	0	0	0	0	0	NA
1	52	152	51.4	22.25	3	1	0	0	0	30.34	0	0	NA	0	0	0	0
1	52	153	59.3	25.33	3	1	2	0	0	32.55	0	0	NA	0	0	0	0
0	64	163	65.5	24.65	3	0	0	1	0	27.91	0	0	0	0	0	0	NA
1	64	154	51.1	21.55	3	1	2	0	0	38	2	0	NA	0	0	0	0
1	51	150	58.9	26.18	0	1	0	0	0	38	2	0	NA	0	0	0	0
0	46	174	63.2	20.87	3	0	0	1	0	38	2	0	0	0	0	0	NA
0	59	157	61	24.75	3	0	0	0	0	30.48	0	0	0	0	0	0	NA
1	NA	NA	NA	NA	0	0	0	0	0	34.34	0	0	NA	NA	NA	NA	NA
1	66	163	65	24.46	1	0	2	0	0	43.66	2	0	NA	0	0	0	0
1	45	141	49.5	24.90	0	0	0	0	0	45.78	2	0	NA	0	0	0	0
1	40	164	53.2	19.78	3	1	2	0	0	29.95	0	0	NA	0	0	0	0
0	37	167	69.8	25.03	1	0	0	1	0	38	2	0	0	0	0	0	NA
0	44	166	68.4	24.82	3	0	2	0	0	38	2	0	0	0	0	0	0
0	50	155	73.6	30.63	0	0	0	0	0	38	2	0	0	0	0	0	NA
1	44	153	49.6	21.19	0	0	2	0	0	38	2	0	NA	0	0	0	0
0	50	170	56.4	19.52	3	1	2	1	0	38	2	0	0	0	0	0	NA
1	55	150	69.6	30.93	3	0	1	0	0	27.65	0	0	NA	0	0	0	0
1	54	148	55.6	25.38	1	0	1	0	0	38	2	0	NA	0	0	0	0
0	NA	NA	NA	NA	1	0	1	0	0	39.7	2	0	NA	NA	NA	NA	NA
1	68	153	56.7	24.22	0	0	0	0	0	31.59	0	0	NA	0	0	0	0
1	45	149	53.3	24.01	0	0	1	0	0	34.17	0	0	NA	0	0	0	0
1	NA	NA	NA	NA	0	1	0	0	0	42.23	2	0	NA	NA	NA	NA	NA
0	62	159	57.3	22.67	0	1	2	0	0	42	2	0	0	0	0	0	NA
0	48	169	63.7	22.30	3	0	2	0	0	24.8	1	0	0	0	0	0	NA
0	50	165	69	25.34	0	0	2	0	1	30.11	0	0	NA	NA	NA	NA	NA
0	67	164	72.1	26.81	0	0	0	0	0	29.64	0	0	0	0	0	0	NA
0	52	165	62.9	23.10	3	0	0	0	0	30.05	0	0	0	NA	NA	NA	NA
1	48	158	54.3	21.75	0	1	2	0	0	37.23	2	0	NA	0	0	0	0
1	55	151	56.7	24.87	3	1	2	0	0	31.51	0	0	NA	0	0	0	0
0	42	165	69	25.34	1	0	0	NA	NA	26.19	1	1	0	0	1	0	1
1	41	153	59	25.20	3	0	2	0	0	38	2	0	NA	NA	NA	NA	NA
1	46	158	49	19.63	3	1	0	0	0	34.87	0	0	NA	0	0	0	0
1	NA	NA	NA	NA	1	1	0	0	0	27.41	0	0	NA	NA	NA	NA	NA
1	NA	NA	NA	NA	0	1	2	0	0	26.92	1	0	NA	NA	NA	NA	NA
0	NA	NA	NA	NA	3	1	2	0	0	32.06	0	0	NA	NA	NA	NA	NA
0	48	161	86.2	33.25	0	0	0	0	1	26.63	1	0	0	0	0	0	NA
1	47	158	50.2	20.11	0	0	0	0	0	38	2	0	NA	0	0	0	0
0	48	165	72	26.45	3	1	0	1	0	31.83	0	0	0	0	0	0	NA
1	53	151	49.9	21.89	0	1	0	0	0	40.56	2	0	NA	0	0	0	0
1	62	150	52.2	23.20	3	0	2	0	0	60	2	0	NA	0	0	0	0
1	55	152	68.7	29.74	3	1	0	0	0	36.63	2	0	NA	0	0	0	0
0	54	153	54.1	23.11	3	0	2	0	0	26.24	1	0	0	0	0	0	NA
1	32	163	61.5	23.15	3	1	0	0	0	28.16	0	0	NA	0	0	0	0
1	52	156	62.7	25.76	3	0	2	0	0	48.18	2	0	NA	0	0	0	0
0	59	148	45.4	20.73	1	0	0	1	0	38	2	0	0	0	0	0	NA
0	45	169	90.7	31.76	3	1	0	0	0	30.79	0	0	0	0	0	0	NA
1	70	150	64.8	28.80	3	1	0	0	0	38	2	0	NA	0	0	0	0
1	58	141	56.3	28.32	1	0	0	0	0	43.17	2	0	NA	0	0	0	0
0	NA	NA	NA	NA	3	0	2	0	0	31.21	0	0	NA	NA	NA	NA	NA
0	65	155	52	21.64	3	0	2	1	1	33.16	0	1	1	0	1	0	NA
1	53	154	52.1	21.97	0	0	0	0	0	33.19	0	0	NA	0	0	0	0
0	55	158	58.2	23.31	0	1	0	0	1	39	2	0	0	0	0	0	0
1	49	157	65.4	26.53	0	1	0	0	0	43.65	2	0	NA	0	0	0	0
0	41	169	73.5	25.73	3	1	2	0	1	24.13	1	0	0	0	0	0	NA
0	34	170	69.8	24.15	3	0	2	1	1	38	2	0	0	0	0	0	NA
1	49	148	57	26.02	0	0	0	NA	NA	31.32	0	1	NA	0	0	0	1
0	NA	NA	NA	NA	3	1	2	0	0	48.01	2	0	NA	NA	NA	NA	NA
1	NA	NA	NA	NA	1	0	0	0	0	27.54	0	0	NA	NA	NA	NA	NA
1	44	154	47	19.82	0	1	0	0	0	33.82	0	0	NA	0	0	0	0
1	36	146.5	40.4	18.82	0	1	1	0	0	40.29	2	0	NA	0	0	0	0
1	49	156	66.8	27.45	0	0	0	0	0	35.96	2	0	NA	0	0	0	0
0	53	169	62.8	21.99	3	1	0	0	0	38	2	0	0	0	0	0	0
0	NA	NA	NA	NA	3	1	0	0	0	32.49	0	0	NA	NA	NA	NA	NA
1	66	141	78	39.23	0	1	0	0	0	30.15	0	0	NA	0	0	0	0
0	28	166	72.3	26.24	0	1	0	1	1	44.4	2	0	0	0	0	0	NA
1	63	144	56	27.01	3	0	2	0	0	34.32	0	0	NA	0	0	0	0
0	50	158	62.6	25.08	1	0	0	0	1	38	2	0	0	0	0	0	NA
0	NA	NA	NA	NA	3	0	2	0	0	30.52	0	0	NA	NA	NA	NA	NA
1	51	151	60.3	26.45	3	0	0	0	0	31.41	0	0	NA	0	0	0	0
1	51	162	65.2	24.84	3	1	2	0	0	30.73	0	0	NA	0	0	0	0
0	49	164	57.4	21.34	3	1	2	0	0	43.9	2	0	0	0	0	0	NA
1	55	148	59.6	27.21	0	0	2	0	0	38	2	0	NA	0	0	0	0
1	49	161	60	23.15	3	1	2	NA	NA	29.62	0	1	NA	0	1	0	0
0	NA	NA	NA	NA	0	1	1	0	0	32.3	0	0	NA	NA	NA	NA	NA
0	48	174	77.3	25.53	3	0	1	0	1	29.41	0	0	0	0	0	0	NA
0	31	177	54.7	17.46	3	1	0	1	0	38	2	0	0	NA	NA	0	0
1	79	149	62.9	28.33	1	0	2	0	0	38	2	0	NA	0	0	0	0
1	48	152	42.1	18.22	3	0	2	0	0	38	2	0	NA	0	0	0	0
0	82	168	85.3	30.22	3	1	0	0	0	38	2	0	0	0	0	0	NA
0	46	162	78.7	29.99	1	0	0	0	0	20.18	1	1	0	1	0	0	NA
1	45	159	56	22.15	3	1	0	0	0	48.31	2	0	NA	0	0	0	0
1	53	156	62.6	25.72	0	0	2	0	0	28.8	0	0	NA	0	0	0	0
0	37	164	64.5	23.98	3	0	0	0	0	24.44	1	0	0	0	0	0	NA
0	53	168	69.6	24.66	3	0	0	0	0	33.25	0	0	0	0	0	0	NA
1	50	160	65.1	25.43	0	0	0	0	0	26.75	1	0	NA	0	0	0	0
0	43	165	78	28.65	3	0	0	0	0	28.38	0	0	0	0	0	0	NA
1	60	148	47.8	21.82	3	1	1	0	0	36.25	2	0	NA	0	0	0	0
1	44	152	49.2	21.30	3	0	2	0	0	28.04	0	0	NA	0	0	0	0
1	52	162	63.9	24.35	3	0	2	0	0	31.28	0	0	NA	0	0	0	0
0	37	167	69.8	25.03	3	0	0	1	0	28.98	0	0	0	0	0	0	NA
0	57	162	60.2	22.94	1	0	0	0	0	26.24	1	0	0	0	0	0	NA
1	47	156	47.8	19.64	0	0	1	0	0	38	2	0	NA	0	0	0	0
0	31	177	54.7	17.46	1	0	2	1	0	29.14	0	0	0	NA	NA	0	0
0	51	174	73.6	24.31	1	0	2	0	0	27.49	0	0	0	0	0	0	NA
1	61	138	37.4	19.64	0	0	2	0	0	38	2	0	NA	0	0	0	0
0	60	148.5	49	22.22	3	0	1	0	1	38	2	0	0	0	0	0	0
0	NA	NA	NA	NA	3	1	2	0	0	23.56	1	0	NA	NA	NA	NA	NA
0	49	166	70.3	25.51	3	1	0	1	1	30.85	0	0	0	0	0	0	NA
1	55	148	57.4	26.21	3	0	2	0	0	38	2	0	NA	0	0	0	0
0	55	166	70	25.40	3	1	2	1	1	34.82	0	0	0	0	0	0	NA
0	NA	NA	NA	NA	0	0	2	0	0	27.84	0	0	NA	NA	NA	NA	NA
1	NA	NA	NA	NA	0	0	0	0	0	38	2	0	NA	0	0	0	0
0	NA	NA	NA	NA	3	1	2	0	0	38	2	0	NA	NA	NA	NA	NA
0	NA	NA	NA	NA	0	1	2	0	0	38	2	0	NA	NA	NA	NA	NA
0	61	157	51.7	20.97	3	0	0	0	1	30.94	0	0	0	0	0	0	NA
1	30	158	53.9	21.59	0	1	2	0	0	26.34	1	0	NA	0	0	0	0
0	34	175	80.8	26.38	3	0	2	0	0	30.75	0	0	0	0	0	0	NA
0	NA	NA	NA	NA	0	0	0	0	0	38	2	0	NA	NA	NA	NA	NA
1	NA	NA	NA	NA	0	0	2	0	0	35.21	2	0	NA	NA	NA	NA	NA
0	48	170	74.3	25.71	0	0	0	1	1	29.26	0	0	0	0	0	0	NA
1	NA	NA	NA	NA	0	0	0	0	0	27.89	0	0	NA	NA	NA	NA	NA
0	42	163	75	28.23	0	1	0	1	1	37.15	2	0	0	0	0	0	NA
1	42	157	50	20.28	0	0	2	0	0	35.4	2	0	NA	0	0	0	0
0	NA	NA	NA	NA	3	1	0	0	0	29.46	0	0	NA	NA	NA	NA	NA
0	42	167	89	31.91	3	1	0	1	1	44.65	2	0	0	0	0	0	NA
1	62	145	54.5	25.92	3	1	2	0	0	47.24	2	0	NA	0	0	0	0
0	70	155	56.6	23.56	0	0	0	0	0	29.55	0	0	0	0	0	0	NA
0	33	173	65	21.72	0	0	0	0	0	38	2	0	NA	NA	NA	NA	NA
1	60	149	42.5	19.14	0	1	1	0	0	51.32	2	0	NA	0	0	0	0
0	NA	NA	NA	NA	0	0	0	0	0	27.26	0	0	NA	NA	NA	NA	NA
1	70	151	57.7	25.31	0	0	2	0	0	28.29	0	0	NA	0	0	0	0
0	28	172	80.4	27.18	3	0	1	1	1	31.43	0	0	0	0	0	0	NA
1	50	144	52.4	25.27	0	0	2	0	0	25.91	1	0	NA	0	0	0	0
1	28	156	61.2	25.15	0	0	2	0	0	38	2	0	NA	0	0	0	0
0	30	172	76.3	25.79	0	0	0	0	0	38	2	0	0	0	0	0	NA
0	51	161	66.4	25.62	0	1	2	0	0	30.05	0	0	0	0	0	0	NA
1	34	160	53.8	21.02	3	0	0	0	0	35.23	2	0	NA	0	0	0	0
0	47	159	63.9	25.28	0	0	0	0	0	38	2	0	0	0	0	0	0
1	58	150	55.5	24.67	0	0	1	0	0	38	2	0	NA	0	0	0	0
0	54	176	69	22.28	0	1	0	1	1	47	2	0	0	0	0	0	NA
1	52	161	63.8	24.61	0	0	0	0	0	27.8	0	0	NA	0	0	0	0
0	53	159	76.5	30.26	3	0	2	0	0	31.48	0	0	0	0	0	0	NA
0	53	166	64	23.23	0	0	0	0	1	38	2	1	0	1	0	0	NA
1	61	159	59.7	23.61	3	1	2	0	0	35.94	2	1	NA	0	0	0	0
0	36	165	63.7	23.40	3	1	0	1	1	37.51	2	0	0	0	0	0	NA
0	33	170	70.6	24.43	1	1	2	1	1	38	2	0	0	0	0	0	NA
0	47	166	72	26.13	1	0	0	0	0	29.91	0	1	1	0	0	0	0
0	41	167	60.6	21.73	0	0	2	0	1	38	2	0	0	0	0	0	NA
1	NA	NA	NA	NA	0	1	1	0	0	38.01	2	0	NA	0	0	0	0
0	32	179	83.1	25.94	3	1	0	1	1	34.15	0	0	NA	NA	NA	NA	NA
0	54	169	63.8	22.34	0	1	2	0	1	34.3	0	0	0	0	0	0	NA
1	44	166	65.9	23.91	0	0	0	0	0	31	0	0	NA	0	0	0	0
0	48	167	71	25.46	0	0	2	0	0	38	2	0	0	0	0	0	NA
0	59	157	59	23.94	1	1	1	1	1	38	2	0	0	0	0	0	NA
0	65	167	73.6	26.39	3	0	0	0	0	28.66	0	0	0	0	0	0	NA
1	66	159	78.1	30.89	0	1	0	0	0	32.09	0	0	NA	0	0	0	0
0	48	176	76.1	24.57	0	0	2	1	0	30.05	0	0	0	0	0	0	NA
1	51	160	61.6	24.06	0	0	1	0	0	38	2	0	NA	0	0	0	0
0	57	158	87.2	34.93	0	1	2	0	0	30.29	0	0	0	0	0	0	NA
1	NA	NA	NA	NA	3	0	0	0	0	29.8	0	0	NA	NA	NA	NA	NA
1	NA	NA	NA	NA	0	1	2	0	0	39.13	2	0	NA	NA	NA	NA	NA
1	33	157	48.5	19.68	3	0	0	0	0	30.97	0	0	NA	0	0	0	0
0	46	163	70	26.35	3	0	0	0	0	25.8	1	1	1	0	0	0	0
0	NA	NA	NA	NA	3	1	2	0	0	35.92	2	0	0	0	0	0	NA
0	55	155	56.9	23.68	0	0	2	0	1	38	2	0	0	0	0	0	NA
0	44	160	49.7	19.41	1	1	0	1	0	38.09	2	0	0	0	0	0	NA
1	53	166	70.3	25.51	1	1	2	0	0	38	2	0	NA	0	0	0	0
0	35	163	69.1	26.01	3	0	2	0	1	30.26	0	0	0	0	0	0	NA
0	24	172	56.3	19.03	0	1	2	NA	NA	38.86	2	0	0	0	0	0	NA
0	17	163	50.6	19.04	0	0	2	0	0	30.75	0	0	NA	NA	NA	NA	NA
1	44	162	62.7	23.89	0	1	1	0	0	41.24	2	0	NA	0	0	0	0
1	43	157	37.9	15.38	1	1	0	1	0	35.93	2	0	NA	0	0	0	0
1	54	154	62.1	26.18	0	0	0	0	0	38	2	0	NA	0	0	0	0
1	54	161	60.8	23.46	0	0	0	0	0	35.34	2	0	NA	0	0	0	0
0	40	166	66.2	24.02	0	1	0	1	1	38	2	1	1	NA	NA	0	0
0	61	164	71.8	26.70	0	0	2	0	1	38	2	0	0	0	0	0	NA
0	42	172	75.2	25.42	0	1	2	0	0	33.18	0	0	0	0	0	0	NA
0	63	169	72.1	25.24	0	0	2	1	1	38	2	0	0	0	0	0	NA
1	39	154	58.1	24.50	0	1	2	0	0	45.65	2	0	NA	0	0	0	0
1	71	146	43.5	20.41	3	1	2	0	0	44.64	2	0	NA	0	0	0	0
1	45	162	55.4	21.11	3	1	1	0	0	45.26	2	0	NA	0	0	0	0
1	38	155	54.1	22.52	0	1	2	0	0	54.07	2	0	NA	0	0	0	0
1	38	150	46.3	20.58	3	0	2	0	0	44.27	2	0	NA	0	0	0	0
1	50	146	56.1	26.32	0	0	0	0	0	38	2	0	NA	0	0	0	0
0	52	159	63.7	25.20	0	0	2	0	0	38	2	0	0	0	0	0	NA
1	47	154	62.4	26.31	2	1	0	0	0	39.82	2	0	NA	0	0	0	0
0	48	177	75.3	24.04	3	1	2	1	1	38	2	0	0	NA	NA	0	0
1	49	147	56.9	26.33	0	0	2	1	0	42.85	2	0	NA	0	0	0	0
0	62	155	57.8	24.06	0	1	2	1	1	38	2	0	0	0	0	0	NA
0	49	154	58	24.46	0	1	2	1	0	42.06	2	0	0	0	0	0	NA
1	NA	NA	NA	NA	3	0	0	0	0	43.89	2	0	NA	NA	NA	NA	NA
0	53	154	52	21.93	3	0	0	0	1	20.59	1	0	0	0	0	0	NA
0	NA	NA	NA	NA	0	0	2	0	0	37.25	2	0	NA	NA	NA	NA	NA
1	43	155	57.2	23.81	0	0	2	0	0	33.03	0	0	NA	0	0	0	0
0	53	155	59.3	24.68	0	0	2	1	1	27.74	0	0	0	0	0	0	NA
1	50	144	52.7	25.41	3	0	0	0	0	36.17	2	0	NA	0	0	0	0
0	54	160	74.7	29.18	0	0	0	0	1	38	2	0	0	0	0	0	NA
1	46	159	53.2	21.04	0	0	0	0	0	34.58	0	0	NA	0	0	0	0
1	39	156	53	21.78	3	1	2	0	0	38	2	0	NA	0	0	0	0
0	47	163	51.7	19.46	1	0	2	1	1	45.12	2	0	0	0	0	0	NA
0	41	165	60.5	22.22	0	0	1	1	0	27.95	0	0	0	0	0	0	NA
1	NA	NA	NA	NA	3	0	1	0	0	28.12	0	0	NA	NA	NA	NA	NA
1	42	153	53.5	22.85	0	1	1	0	0	28.19	0	0	NA	0	0	0	0
0	33	178	88	27.77	0	1	2	1	1	26.59	1	0	0	0	0	0	NA
1	NA	NA	NA	NA	3	1	0	0	0	25.34	1	0	NA	NA	NA	NA	NA
1	39	152	53.5	23.16	0	1	0	0	0	38	2	0	NA	0	0	0	0
1	48	158	51.2	20.51	0	0	2	0	0	34.8	0	0	NA	0	0	0	0
0	64	155	50	20.81	0	0	2	0	0	35.84	2	0	0	0	0	0	NA
0	59	165	66	24.24	1	0	2	1	1	38	2	0	0	0	0	0	NA
1	53	157	62.9	25.52	0	0	0	0	0	40.65	2	0	NA	0	0	0	0
1	44	155	54.6	22.73	0	1	2	0	0	38	2	0	NA	0	0	0	0
0	56	162	72.8	27.74	0	0	2	1	1	38	2	0	0	0	0	0	NA
0	47	175	76	24.82	0	0	0	NA	NA	25.68	1	1	0	1	0	0	NA
0	56	177	85.3	27.23	1	0	2	0	0	28.23	0	0	0	0	0	0	NA
1	45	151	51.1	22.41	0	1	0	0	0	51.84	2	0	NA	0	0	0	0
0	43	154	64.2	27.07	1	0	0	0	0	27.25	0	0	0	0	0	0	0
0	49	162	56.7	21.60	0	0	2	1	0	26.28	1	0	0	0	0	0	NA
1	59	155	55.9	23.27	0	1	0	0	0	42.04	2	0	NA	0	0	0	0
0	59	162	68.5	26.10	0	1	0	0	0	38	2	0	0	0	0	0	NA
1	47	152	59.8	25.88	3	0	0	0	0	41.47	2	0	NA	0	0	0	0
1	38	150	57.5	25.56	1	1	0	1	1	34.12	0	0	NA	0	0	0	0
1	47	158	58.8	23.55	0	0	2	0	0	29.72	0	0	NA	0	0	0	0
0	63	175	74.5	24.33	0	1	0	0	0	30.57	0	0	0	0	0	0	NA
0	NA	NA	NA	NA	0	0	0	0	0	38	2	0	0	0	0	0	0
0	49	154	57.9	24.41	3	0	2	0	1	38	2	1	1	1	1	0	0
0	41	167	66	23.67	3	0	2	0	0	31.24	0	0	0	0	0	0	NA
0	NA	NA	NA	NA	1	0	2	0	0	31.58	0	0	0	0	0	0	0
0	NA	NA	NA	NA	0	0	0	0	0	42.17	2	0	0	0	0	0	0
0	NA	NA	NA	NA	0	1	0	0	0	36	2	0	0	NA	NA	0	0
0	55	159	56	22.15	1	1	0	0	0	33.92	0	0	0	0	0	0	NA
1	29	161.5	50.3	19.29	1	1	2	0	0	43.84	2	1	NA	0	1	1	0
0	38	158	86	34.45	0	0	2	0	0	26.06	1	0	0	0	0	0	NA
0	NA	NA	NA	NA	1	0	2	0	0	27.51	0	0	0	0	0	0	NA
0	47	173	78.1	26.10	1	0	2	1	1	36.13	2	0	0	0	0	0	NA
1	44	155.5	58.7	24.28	0	0	0	0	0	38.11	2	0	NA	0	0	0	0
0	54	171.5	66.9	22.75	0	0	0	0	0	38	2	0	0	0	0	0	NA
1	49	153.5	66.8	28.35	0	0	0	0	0	38	2	0	NA	0	0	0	0
0	42	173.5	67.9	22.56	0	0	0	0	0	38	2	0	0	0	0	0	NA
1	46	158.5	60.6	24.12	0	0	0	0	0	31.89	0	0	NA	0	0	0	0
1	33	152.5	45	19.35	0	1	2	0	0	38	2	0	NA	0	0	0	0
1	38	162	49.2	18.75	0	0	2	0	0	38.26	2	0	NA	NA	NA	NA	NA
1	31	165.5	57.2	20.88	1	0	0	0	0	52.93	2	0	NA	0	0	0	0
1	47	162	53.5	20.39	0	0	0	0	0	38	2	0	NA	0	0	0	0
1	30	159	48.2	19.07	1	1	2	0	0	48.97	2	0	NA	0	0	0	0
0	29	167	66.3	23.77	0	0	2	0	0	38.67	2	0	0	0	0	0	NA
1	30	170	48.4	16.75	0	0	0	0	0	36.85	2	0	NA	0	0	0	0
1	35	160	50	19.53	0	1	2	0	0	38	2	0	NA	0	0	0	0
1	37	154	49.1	20.70	0	0	1	0	0	38	2	0	NA	0	0	0	0
0	36	171	69	23.60	0	0	1	0	0	30.03	0	0	0	0	0	0	NA
1	30	157	51.6	20.93	3	0	0	0	0	38	2	0	NA	0	0	0	0
0	51	158	69.4	27.80	0	1	2	1	0	35.82	2	0	0	0	0	0	NA
0	60	175.5	77	25.00	3	0	2	0	0	38	2	0	0	0	0	0	NA
0	56	177.5	81.4	25.84	1	1	2	0	0	38	2	0	0	0	0	0	NA
1	48	153	58.1	24.82	0	0	2	0	0	36.3	2	1	NA	1	0	0	0
0	67	161	55.6	21.45	1	1	2	0	0	46.12	2	0	0	0	0	0	NA
0	64	169.5	69.5	24.19	0	1	0	0	0	28.65	0	0	0	0	0	0	0
1	54	157	64.8	26.29	0	0	0	0	0	30.97	0	0	NA	0	0	0	0
0	58	174.5	81.4	26.73	0	0	0	0	0	38	2	1	0	1	1	0	0
0	51	170	51.7	17.89	1	1	0	0	0	36.24	2	0	0	0	0	0	NA
0	NA	NA	NA	NA	0	1	0	0	0	38	2	0	NA	NA	NA	NA	NA
1	27	160	53.1	20.74	0	0	2	0	0	38.41	2	0	NA	NA	NA	NA	NA
0	NA	NA	NA	NA	0	0	0	0	0	35.29	2	0	NA	NA	NA	NA	NA
1	NA	NA	NA	NA	0	0	2	0	0	48.1	2	0	NA	NA	NA	NA	NA
1	28	146	44.3	20.78	0	1	2	0	0	36.03	2	0	NA	0	0	0	0
1	34	165	50.8	18.66	3	0	2	0	0	28.75	0	0	NA	0	0	0	0
0	40	174	75.3	24.87	3	0	2	0	0	38	2	0	0	0	0	0	NA
0	65	164.5	71.8	26.53	1	0	0	0	1	29.15	0	0	0	0	0	0	NA
1	47	152	51.8	22.42	0	0	2	0	0	37.15	2	0	NA	0	0	0	0
0	54	168	65.6	23.24	1	0	2	0	0	43.43	2	0	0	0	0	0	NA
1	52	145.5	53.5	25.27	0	0	2	0	0	32.93	0	0	NA	0	0	0	0
0	32	174	82.2	27.15	1	0	0	0	0	38	2	0	0	0	0	0	NA
0	63	150	51.5	22.89	0	1	0	0	0	39.14	2	0	0	0	0	0	NA
1	39	152	44.6	19.30	3	1	2	0	0	38	2	0	NA	0	0	0	0
0	51	169	77.5	27.13	3	0	0	0	0	38	2	0	0	0	0	0	NA
0	37	167.5	64.4	22.95	0	0	2	0	0	30.62	0	0	0	0	0	0	NA
0	43	166	71.6	25.98	1	0	0	0	0	39.44	2	1	0	1	0	0	NA
1	47	157	58.3	23.65	0	0	0	0	0	45.34	2	0	NA	0	0	0	0
1	45	152.5	74.1	31.86	0	1	2	0	0	39.88	2	0	NA	0	0	0	0
0	26	169	89.5	31.34	1	0	2	0	0	35.03	2	0	NA	NA	NA	NA	NA
1	24	156	44.5	18.29	0	0	0	0	0	38	2	0	NA	NA	NA	NA	NA
0	52	168.5	74.6	26.27	1	0	2	0	0	38	2	1	0	0	1	0	1
0	65	162	52.7	20.08	1	0	0	0	0	46.61	2	0	0	0	0	0	NA
0	59	163	66.1	24.88	1	0	0	0	0	38	2	0	0	0	0	0	0
1	71	144	60	28.94	3	0	2	0	0	30.44	0	0	NA	0	0	0	0
1	40	155	52	21.64	0	0	0	0	0	26.2	1	0	NA	0	0	0	0
0	NA	NA	NA	NA	0	0	1	0	0	36.44	2	0	0	0	0	0	0
1	49	162.5	67	25.37	0	1	2	0	0	31.46	0	0	NA	0	0	0	0
1	47	160	57.2	22.34	1	1	2	0	0	36.74	2	0	NA	0	0	0	0
0	48	179.5	96.9	30.07	1	1	2	0	0	37.79	2	0	0	0	0	0	NA
0	46	166.5	67.1	24.20	0	1	2	0	0	32.02	0	0	NA	NA	NA	NA	NA
1	27	158	63.4	25.40	0	1	2	0	0	38	2	0	NA	NA	NA	NA	NA
0	69	166.5	58.3	21.03	1	0	2	0	0	25.94	1	0	0	0	0	0	NA
0	NA	NA	NA	NA	1	1	2	0	0	35.34	2	0	0	0	0	0	NA
0	NA	NA	NA	NA	1	1	0	0	0	30.2	0	0	0	0	0	0	NA
1	NA	NA	NA	NA	0	1	2	0	0	38	2	0	NA	0	0	0	0
0	NA	NA	NA	NA	3	0	2	0	0	34.34	0	0	0	0	0	0	NA
1	NA	NA	NA	NA	1	0	0	0	0	48.44	2	0	NA	0	0	0	0
0	NA	NA	NA	NA	3	1	0	0	0	38	2	0	0	0	0	0	NA
1	NA	NA	NA	NA	0	0	2	0	0	20.72	1	0	NA	0	0	0	0
0	NA	NA	NA	NA	0	1	2	0	0	38	2	0	0	0	0	0	NA
0	NA	NA	NA	NA	1	1	0	0	0	37.26	2	0	0	0	0	0	NA
0	NA	NA	NA	NA	1	0	0	0	0	24.09	1	0	0	0	0	0	NA
1	NA	NA	NA	NA	0	0	2	0	0	23.72	1	0	NA	NA	NA	NA	NA
0	NA	NA	NA	NA	0	1	2	0	0	38.72	2	0	0	0	0	0	NA
0	NA	NA	NA	NA	0	0	0	0	0	38	2	0	0	0	0	0	NA
1	NA	NA	NA	NA	0	0	0	0	0	39.85	2	0	NA	0	0	0	0
1	NA	NA	NA	NA	0	0	2	0	0	38	2	0	NA	0	0	0	0
0	NA	NA	NA	NA	3	0	2	0	0	29.61	0	0	0	0	0	0	NA
1	NA	NA	NA	NA	1	1	1	0	0	43.81	2	0	NA	0	0	0	0
0	NA	NA	NA	NA	0	0	0	0	0	38	2	0	NA	NA	NA	NA	NA
0	NA	NA	NA	NA	0	0	2	0	0	38	2	0	0	0	0	0	NA
0	NA	NA	NA	NA	0	0	2	0	0	38	2	0	0	0	0	0	0
1	NA	NA	NA	NA	1	1	0	0	0	27.78	0	0	NA	0	0	0	0
0	NA	NA	NA	NA	3	0	0	0	0	38	2	0	0	0	0	0	NA
0	NA	NA	NA	NA	1	0	0	0	0	38	2	0	0	0	0	0	0
0	NA	NA	NA	NA	3	0	2	0	0	36.35	2	0	0	0	0	0	NA
0	NA	NA	NA	NA	1	0	0	0	0	33.39	0	0	0	0	0	0	NA
1	NA	NA	NA	NA	0	0	2	0	0	42.7	2	0	NA	0	0	0	0
0	NA	NA	NA	NA	0	0	2	0	0	38	2	0	0	0	0	0	NA
1	NA	NA	NA	NA	0	0	2	0	0	32.34	0	0	NA	0	0	0	0
1	NA	NA	NA	NA	0	1	0	0	0	36.14	2	0	NA	0	0	0	0
1	NA	NA	NA	NA	0	0	2	0	0	28.19	0	0	NA	NA	NA	NA	NA
0	NA	NA	NA	NA	0	0	2	0	0	38	2	0	0	0	0	0	NA
0	NA	NA	NA	NA	1	1	0	0	0	30.65	0	0	0	0	0	0	0
0	NA	NA	NA	NA	0	0	0	0	0	28.28	0	0	0	0	0	0	NA
0	NA	NA	NA	NA	1	1	2	0	0	38	2	0	0	0	0	0	NA
0	NA	NA	NA	NA	0	1	2	0	0	43.43	2	0	0	0	0	0	NA
0	NA	NA	NA	NA	3	0	2	0	0	23.71	1	0	0	0	0	0	NA
0	NA	NA	NA	NA	0	1	0	0	0	41.32	2	0	0	0	0	0	NA
1	NA	NA	NA	NA	0	1	2	0	0	47.31	2	0	NA	0	0	0	0
1	NA	NA	NA	NA	3	0	0	0	0	38	2	0	NA	0	0	0	0
0	NA	NA	NA	NA	0	0	2	0	0	38	2	0	0	0	0	0	NA
1	NA	NA	NA	NA	1	1	2	0	0	25.13	1	0	NA	NA	NA	NA	NA
0	NA	NA	NA	NA	0	0	0	0	0	38	2	0	0	0	0	0	NA
0	NA	NA	NA	NA	0	0	0	0	0	32.06	0	0	0	0	0	0	NA
0	NA	NA	NA	NA	0	0	0	0	0	43.25	2	0	0	0	0	0	0
0	NA	NA	NA	NA	3	0	0	0	0	28.51	0	0	0	0	0	0	NA
0	NA	NA	NA	NA	0	0	0	0	0	38	2	0	0	0	0	0	NA
0	NA	NA	NA	NA	0	0	2	0	0	38	2	0	0	0	0	0	NA
0	NA	NA	NA	NA	0	0	0	0	0	33.94	0	0	0	0	0	0	NA
0	63	163	66	24.84	0	0	2	1	1	37.18	2	0	0	0	0	0	NA
0	49	166.5	72.6	26.19	3	0	0	0	0	30.83	0	1	0	0	0	0	NA
0	54	165	65	23.88	0	0	0	0	0	28.96	0	0	0	0	0	0	NA
0	49	159	70.9	28.04	3	0	0	0	1	28.69	0	1	1	1	0	0	NA
0	66	163	62	23.34	0	1	2	0	0	44.52	2	0	0	0	0	0	0
1	63	149	60	27.03	3	0	0	0	0	38	2	0	NA	0	0	0	0
0	52	177	65	20.75	0	1	2	1	0	38	2	0	0	0	0	0	0
1	52	156	49.6	20.38	3	1	2	0	0	38	2	1	NA	0	0	0	0
1	45	153	48	20.50	0	1	2	0	0	40.88	2	0	NA	0	0	0	0
1	44	158	54	21.63	0	0	0	0	0	38	2	0	NA	0	0	0	0
1	53	145	39	18.55	3	0	2	0	0	27.37	0	1	NA	0	1	0	1
0	52	168	71	25.16	0	1	0	1	1	37.44	2	1	0	1	0	0	0
0	60	158	58	23.23	1	0	0	1	1	28.6	0	0	0	0	0	0	NA
0	40	172	79	26.70	1	0	0	0	0	34.61	0	0	0	0	0	0	NA
0	49	162	55	20.96	1	0	0	0	0	38	2	0	0	0	0	0	0
1	59	156	54	22.19	0	0	0	0	0	38	2	1	NA	0	0	0	0
0	64	168	72	25.51	3	0	0	0	0	31.23	0	0	NA	NA	NA	NA	NA
1	68	159	91	36.00	0	1	0	0	0	30.52	0	0	NA	0	0	0	0
1	52	159	53	20.96	1	1	2	0	0	28.67	0	0	NA	0	0	0	0
1	42	164	62	23.05	0	0	2	0	0	26.2	1	0	NA	0	0	0	0
1	43	167	59	21.16	3	0	0	0	0	26.39	1	0	NA	0	0	0	0
0	NA	NA	NA	NA	1	1	2	0	0	35.56	2	0	NA	NA	NA	NA	NA
0	45	169	63	22.06	0	0	2	0	0	25.18	1	0	0	0	0	0	NA
1	61	NA	NA	NA	3	0	0	0	0	31.35	0	0	NA	0	0	0	0
0	38	158	61	24.44	0	0	0	0	0	38	2	0	0	0	0	0	NA
0	40	174	88	29.07	0	0	2	0	0	38	2	0	0	0	0	0	NA
1	42	159	43	17.01	3	0	2	0	0	30.66	0	0	NA	0	0	0	0
0	63	NA	NA	NA	0	1	2	0	0	42.08	2	1	0	0	1	1	0
1	43	156	49	20.13	3	0	0	0	0	38	2	0	NA	0	0	0	0
1	53	154	65	27.41	0	1	2	0	0	38	2	0	NA	0	0	0	0
1	33	147	47	21.75	0	0	0	0	0	29.64	0	0	NA	0	0	0	0
0	35	169	97	33.96	0	0	2	0	0	38	2	1	0	0	1	0	1
1	46	152	42	18.18	0	1	2	0	0	38	2	1	NA	1	0	0	1
1	54	155	60	24.97	0	0	0	0	0	35.97	2	0	NA	0	0	0	0
0	47	175	71	23.18	0	1	0	0	0	37.83	2	0	0	0	0	0	NA
1	46	154	53	22.35	0	1	2	0	0	38	2	0	NA	0	0	0	0
0	45	157	59	23.94	1	0	0	0	0	32.08	0	0	0	0	0	0	NA
1	64	151	47	20.61	0	1	2	0	0	38	2	0	NA	0	0	0	0
0	49	159	55	21.76	0	1	2	0	0	35.92	2	0	0	0	0	0	NA
1	45	161	62	23.92	1	1	2	0	0	36.49	2	0	NA	0	0	0	0
1	51	150	58	25.78	0	1	0	0	0	30.22	0	0	NA	0	0	0	NA
0	44	174	59	19.49	0	0	0	0	0	38	2	0	0	0	0	0	NA
0	54	156	57	23.42	3	0	0	0	0	31	0	0	0	0	0	0	NA
0	31	173	83	27.73	1	0	1	0	0	42.47	2	0	0	0	0	0	NA
0	50	158	60	24.03	0	1	2	1	0	38	2	0	0	0	0	0	NA
0	39	174	64	21.14	0	0	0	1	0	38	2	0	0	0	0	0	NA
0	38	161	64	24.69	0	0	1	0	1	30.92	0	0	0	0	0	0	NA
0	63	152	66	28.57	0	0	2	1	1	30.32	0	0	0	0	0	0	NA
1	54	152	48	20.78	0	1	2	0	0	45.75	2	1	NA	0	1	1	0
1	NA	NA	NA	NA	0	0	0	0	0	38	2	0	NA	NA	NA	NA	NA
1	37	155	48	19.98	3	0	2	0	0	38	2	0	NA	0	0	0	0
0	60	167	62	22.23	0	1	2	0	1	33.92	0	0	0	0	0	0	NA
0	55	163	72	27.10	1	0	0	1	1	32.49	0	0	0	0	0	0	NA
0	39	162	70	26.67	3	0	2	1	0	30.72	0	0	0	0	0	0	NA
0	54	165	89	32.69	0	1	2	1	1	30.88	0	0	0	0	0	0	NA
0	62	169	63	22.06	0	0	0	1	1	35.33	2	0	0	0	0	0	NA
0	44	173	85	28.40	3	0	0	0	1	38.19	2	0	0	0	0	0	NA
0	39	178	70	22.09	0	0	0	1	0	22.28	1	0	0	0	0	0	NA
0	36	170	76	26.30	0	1	0	0	0	45.17	2	0	0	0	0	0	0
0	63	175	57	18.61	1	0	2	1	0	38	2	0	0	0	0	0	NA
0	55	174	74	24.44	3	1	0	1	0	37.65	2	0	0	0	0	0	NA
0	38	159	65	25.71	3	0	2	0	0	38	2	0	0	0	0	0	NA
0	31	173	79	26.40	0	0	1	0	0	31.31	0	0	0	0	0	0	NA
1	42	153	59	25.20	0	0	0	0	0	31.54	0	0	NA	0	0	0	0
0	54	161	77	29.71	3	0	2	1	0	42.63	2	0	0	0	0	0	NA
0	44	166	76	27.58	0	1	0	0	0	30.51	0	0	0	0	0	0	NA
0	37	173	82	27.40	0	1	2	0	1	38	2	0	0	0	0	0	0
1	47	157	55	22.31	0	0	0	0	0	38	2	0	NA	0	0	0	0
0	58	158	63	25.24	0	0	0	0	1	29.38	0	0	0	0	0	0	NA
1	56	165	78	28.65	0	0	1	0	0	38	2	0	NA	0	0	0	0
0	56	167	68	24.38	0	0	0	0	0	41.5	2	0	0	0	0	0	NA
1	37	142	50	24.80	0	0	2	0	0	35.15	2	0	NA	0	0	0	0
0	39	163	73	27.48	3	1	0	0	0	44.37	2	0	0	0	0	0	NA
0	48	175	72	23.51	1	0	0	1	0	60	2	0	0	0	0	0	NA
0	49	170	80	27.68	3	0	0	0	0	24.68	1	0	0	0	0	0	0
0	46	171	67	22.91	0	1	0	1	0	28.5	0	0	0	0	0	0	NA
1	59	162	63	24.01	3	0	2	0	0	23.94	1	0	NA	0	0	0	0
0	52	158	67	26.84	0	0	2	1	0	38	2	0	0	0	0	0	NA
0	47	166	84	30.48	0	0	2	0	0	29.79	0	0	0	0	0	0	NA
0	44	162	54.6	20.80	0	0	0	0	0	32.2	0	0	0	0	0	0	NA
1	48	158	69.5	27.84	0	0	2	0	0	36.66	2	0	NA	0	0	0	0
0	49	171	69	23.60	3	0	1	0	0	24.19	1	1	0	1	0	0	NA
0	54	157	54	21.91	0	1	0	1	1	46.95	2	1	1	1	0	0	NA
0	48	164	73	27.14	3	0	0	0	0	41.2	2	0	0	0	0	0	NA
0	58	153	66	28.19	3	1	1	0	0	35.72	2	0	0	0	0	0	NA
0	43	161	63.4	24.46	0	1	0	0	0	42.26	2	1	0	0	1	1	0
0	46	159.5	62.5	24.57	0	0	0	0	0	37.35	2	0	0	0	0	0	0
0	52	166.5	78.5	28.32	3	1	2	1	0	38	2	0	0	0	0	0	NA
0	36	169	73.2	25.63	0	0	0	0	0	31.11	0	0	0	0	0	0	NA
0	56	173	75.9	25.36	3	0	2	1	0	24.12	1	0	0	0	0	0	NA
0	50	165	77.6	28.50	3	1	0	1	1	46.55	2	0	0	0	0	0	NA
0	56	157.5	59	23.78	1	1	0	0	0	38	2	0	0	0	0	0	NA
0	38	161	72.4	27.93	0	0	0	0	1	29.03	0	0	0	0	0	0	NA
0	37	180	66.3	20.46	3	0	0	0	1	24.34	1	0	0	0	0	0	NA
0	48	170.5	64.8	22.29	0	0	2	1	1	38	2	1	0	1	1	0	NA
0	62	173	76.2	25.46	3	1	2	0	1	37.94	2	0	0	0	0	0	NA
1	63	155	53.9	22.43	0	1	0	0	0	27.65	0	0	NA	0	0	0	0
1	54	149.5	54.4	24.34	0	0	1	0	0	20.41	1	0	NA	0	0	0	0
0	54	161	87.2	33.64	0	0	2	1	1	30.04	0	0	0	0	0	0	NA
0	42	171	71	24.28	3	0	0	0	1	38	2	1	NA	NA	NA	NA	NA
0	31	182	87.9	26.54	2	0	2	0	0	31.07	0	0	0	0	0	0	NA
0	NA	NA	NA	NA	0	0	2	0	0	25.15	1	0	NA	NA	NA	NA	NA
1	62	157	66.6	27.02	0	0	2	0	0	38	2	0	NA	0	0	0	0
0	49	163	67.4	25.37	0	1	0	0	0	33.1	0	1	0	0	0	0	NA
0	48	173	58	19.38	1	1	0	1	0	41.12	2	0	0	0	0	0	NA
0	46	162	68	25.91	0	0	2	0	0	31.49	0	0	0	0	0	0	0
0	NA	NA	NA	NA	3	0	0	0	0	60	2	0	NA	NA	NA	NA	NA
1	44	153	60	25.63	0	0	0	0	0	37.72	2	0	NA	0	0	0	0
0	47	162	80	30.48	1	1	0	1	1	42	2	0	0	0	0	0	NA
0	55	170	76	26.30	2	0	2	0	0	28.42	0	0	0	0	0	0	NA
1	26	147	44	20.36	0	1	2	0	0	28.56	0	0	NA	0	0	0	0
1	51	156	56	23.01	3	1	0	0	0	27.09	0	1	NA	1	0	1	0
0	29	162	82	31.25	0	0	2	0	0	35.46	2	0	0	0	0	0	0
0	44	165	72	26.45	0	0	2	0	0	21.98	1	0	0	0	0	0	NA
0	64	155	59	24.56	3	0	2	1	0	60	2	1	0	1	1	0	NA
0	43	177	83	26.49	0	0	0	1	1	30.19	0	0	0	0	0	0	0
0	52	157	71	28.80	0	1	2	1	0	38	2	0	0	0	0	0	NA
0	NA	NA	NA	NA	0	0	2	0	0	38	2	0	NA	NA	NA	NA	NA
0	47	160	50.4	19.69	1	1	1	0	0	37.77	2	1	0	1	0	0	0
0	42	169	69	24.16	0	1	2	0	1	38	2	1	0	1	0	0	NA
0	64	174.5	75	24.63	3	1	2	0	0	30.52	0	0	0	0	0	0	NA
1	41	161	60	23.15	0	0	0	0	0	24.38	1	1	NA	0	0	1	1
0	61	160	75	29.30	0	0	2	1	1	38	2	0	0	0	0	0	NA
1	58	156	62	25.48	3	0	2	0	0	38	2	0	NA	0	0	0	0
1	54	160	68	26.56	3	1	0	0	0	29.81	0	1	NA	1	0	0	0
0	71	152.5	60.7	26.10	3	0	2	1	1	26.37	1	0	0	0	0	0	NA
0	NA	NA	NA	NA	0	0	2	0	0	38	2	0	NA	NA	NA	NA	NA
0	49	165	70	25.71	3	1	0	1	1	38	2	0	0	0	0	0	NA
0	55	168	81	28.70	0	1	2	0	0	23.08	1	0	0	0	0	0	NA
0	51	166.5	74.9	27.02	0	0	2	0	0	38	2	1	0	0	1	0	1
1	43	151	62.7	27.50	0	0	0	0	0	26.21	1	0	NA	0	0	0	0
0	51	168	74.3	26.33	0	0	2	0	0	19.94	1	0	0	0	0	0	NA
1	55	156.5	59	24.09	0	0	0	0	0	38	2	0	NA	0	0	0	0
0	52	166	72	26.13	0	0	1	0	0	25.68	1	0	0	0	0	0	NA
0	61	167	71	25.46	0	1	2	0	0	37.35	2	0	0	0	0	0	NA
0	53	163	74	27.85	0	0	0	0	1	38	2	0	0	0	0	0	NA
1	55	NA	NA	NA	1	0	0	0	0	32.3	0	1	NA	0	1	0	1
0	40	163	58	21.83	0	0	2	1	0	38	2	0	0	0	0	0	NA
0	35	176	95.1	30.70	0	1	2	0	0	38	2	0	0	0	0	0	NA
0	38	176	69.8	22.53	0	0	0	0	0	38	2	0	0	0	0	0	NA
1	38	157	54.3	22.03	0	1	0	0	0	24.95	1	0	NA	0	0	0	0
0	46	180	70	21.60	0	1	2	0	0	27.42	0	0	0	0	0	0	0
0	44	NA	NA	NA	0	0	2	0	0	28.32	0	0	0	0	0	0	NA
0	45	174	78	25.76	3	0	1	1	1	30.99	0	0	0	0	0	0	NA
1	49	170	68.8	23.81	0	0	0	0	0	28.41	0	0	NA	0	0	0	0
0	49	176	82	26.47	1	0	0	0	0	27.74	0	0	0	0	0	0	NA
1	49	173.5	72	23.92	0	0	1	0	0	29.88	0	0	NA	0	0	0	0
1	43	157	66.5	26.98	0	0	0	0	0	28.71	0	0	NA	0	0	0	0
0	NA	NA	NA	NA	3	0	0	0	0	38	2	0	NA	NA	NA	NA	NA
1	NA	NA	NA	NA	0	0	0	0	0	60	2	0	NA	NA	NA	NA	NA
1	75	154	67	28.25	3	0	2	0	0	24.69	1	1	NA	1	0	0	0
1	49	168	66	23.38	2	0	0	0	0	38	2	0	NA	0	0	0	0
0	49	172	65	21.97	0	0	2	1	0	38	2	0	0	0	0	0	NA
0	46	171	74	25.31	0	0	0	0	0	37.67	2	0	0	0	0	0	NA
0	49	180	78	24.07	0	0	2	1	1	35.96	2	1	0	1	0	0	NA
0	44	176	76	24.54	0	1	0	0	0	36.64	2	0	0	0	0	0	NA
1	47	166	65	23.59	2	0	2	0	0	33.04	0	0	NA	0	0	0	0
0	48	171	74	25.31	0	1	0	0	0	26.84	1	0	0	0	0	0	NA
1	46	163	58	21.83	0	1	2	0	0	38	2	0	NA	0	0	0	0
0	53	165	66	24.24	0	0	0	0	0	29.78	0	0	0	0	0	0	NA
0	54	166	71	25.77	2	0	2	1	0	30.97	0	0	0	0	0	0	NA
0	48	161	63	24.30	0	1	0	0	0	29.87	0	0	0	0	0	0	NA
0	53	170	70	24.22	0	1	0	0	0	38	2	0	0	0	0	0	NA
0	52	173	79	26.40	0	1	0	1	1	38	2	0	0	0	0	0	NA
0	48	174	68	22.46	0	1	0	1	0	30.2	0	0	0	0	0	0	NA
0	45	169	67	23.46	0	1	0	1	1	33.97	0	0	0	0	0	0	NA
1	39	155	55	22.89	3	0	2	0	0	22.12	1	1	NA	1	0	0	0
1	41	153	54	23.07	0	1	2	0	0	44.6	2	0	NA	0	0	0	0
0	65	172	80	27.04	0	1	2	1	1	32.94	0	0	0	0	0	0	NA
0	50	171	73	24.96	0	0	0	1	0	31.6	0	0	0	0	0	0	NA
0	29	165	54	19.83	0	0	2	0	0	38	2	0	0	0	0	0	0
1	45	162	78	29.72	0	1	2	0	0	38	2	0	NA	0	0	0	0
1	46	158	49	19.63	0	1	0	0	0	38.41	2	0	NA	0	0	0	0
0	40	166	65	23.59	0	0	2	0	0	20.5	1	0	0	0	0	0	NA
0	65	164	81	30.12	0	1	2	0	0	30.21	0	0	0	0	0	0	NA
0	42	178	75	23.67	0	0	0	0	0	28.16	0	0	0	0	0	0	NA
1	48	154	60	25.30	3	1	2	0	0	38	2	0	NA	0	0	0	0
1	64	154	57	24.03	2	1	0	0	0	36.3	2	1	NA	0	1	0	0
1	47	160	56	21.88	0	0	0	0	0	38	2	0	NA	0	0	0	0
0	49	178	79	24.93	3	0	0	1	1	26.36	1	0	0	0	0	0	NA
1	43	160	60	23.44	0	0	0	0	0	31.39	0	0	NA	0	0	0	0
1	47	155	59	24.56	3	0	0	0	0	29.25	0	0	NA	0	0	0	0
0	46	158	61	24.44	2	1	0	0	1	38.45	2	0	0	0	0	0	NA
0	40	178	64	20.20	0	0	0	1	0	31.18	0	0	0	0	0	0	NA
1	37	159	57.3	22.67	0	1	0	0	0	36.96	2	0	NA	0	0	0	0
1	48	157	57	23.12	0	0	2	0	0	21.75	1	0	NA	0	0	0	0
1	49	175	61	19.92	3	1	0	0	0	38	2	0	NA	0	0	0	0
0	49	174	86	28.41	0	0	0	1	1	31.56	0	0	0	0	0	0	NA
0	62	163	80	30.11	0	1	2	1	1	38	2	1	0	0	1	0	NA
1	53	154	61	25.72	0	0	2	0	0	29.74	0	0	NA	0	0	0	0
0	46	171	78	26.67	3	0	0	1	1	34.45	0	0	0	0	0	0	NA
0	51	174	73	24.11	3	0	2	0	0	33.44	0	0	0	0	0	0	NA
0	48	176	85	27.44	0	1	0	1	1	44.48	2	0	0	0	0	0	NA
1	50	163	67	25.22	0	0	2	0	0	30.77	0	0	NA	0	0	0	0
0	47	172	70	23.66	0	0	2	0	0	26.67	1	0	0	0	0	0	NA
0	49	170	80	27.68	0	1	2	0	0	27.21	0	0	0	0	0	0	NA
1	35	171	69	23.60	0	0	0	0	0	25.92	1	0	NA	0	0	0	0
1	40	167	59	21.16	0	0	2	0	0	30.79	0	0	NA	0	0	0	0
0	51	170	75	25.95	3	0	2	0	0	29.17	0	0	0	0	0	0	NA
0	34	165	63	23.14	0	0	0	0	1	32.91	0	0	0	0	0	0	NA
0	47	169	83.7	29.31	0	0	0	1	1	28.39	0	0	0	0	0	0	NA
1	36	156	49	20.13	3	1	2	0	0	30.71	0	0	NA	0	0	0	0
0	48	165	72	26.45	1	1	0	1	0	38	2	0	0	0	0	0	NA
0	63	169	60	21.01	3	0	0	1	1	60	2	0	0	0	0	0	NA
0	48	165	69	25.34	0	0	2	0	1	24.97	1	0	0	0	0	0	NA
1	55	153	55.5	23.71	0	1	2	0	0	46.61	2	0	NA	0	0	0	0
0	53	160	88	34.38	0	0	2	1	1	30.73	0	1	1	NA	NA	0	0
0	48	174	72	23.78	3	0	0	0	0	35.03	2	0	0	0	0	0	NA
0	46	174	82.2	27.15	3	1	2	1	0	38	2	0	0	0	0	0	NA
1	58	161	54	20.83	0	1	0	0	0	41.37	2	1	NA	1	0	0	0
1	55	158	63	25.24	0	1	0	0	0	41.4	2	0	NA	0	0	0	0
0	43	168	65	23.03	3	0	2	1	1	38	2	1	0	1	0	0	0
1	44	155	49	20.40	0	0	0	0	0	48.72	2	0	NA	0	0	0	0
0	47	165	65	23.88	0	1	0	0	0	39.28	2	0	0	0	0	0	NA
1	42	155	58	24.14	0	0	0	0	0	30.64	0	1	NA	0	0	1	0
0	50	169	80	28.01	0	1	2	0	0	22.03	1	0	0	0	0	0	NA
1	39	153	70	29.90	3	0	2	0	0	33.69	0	0	NA	0	0	0	0
1	53	161	59	22.76	3	0	0	0	0	38	2	0	NA	0	0	0	0
1	53	148	45	20.54	3	0	2	0	0	38	2	0	NA	0	0	0	0
0	42	181	73	22.28	0	0	0	0	1	24.63	1	0	0	0	0	0	NA
1	51	151	60.3	26.45	3	0	2	0	0	31.25	0	0	NA	NA	NA	NA	NA
0	47	167	77	27.61	0	0	0	1	0	37.25	2	0	0	0	0	0	NA
0	48	175	70.7	23.09	3	0	2	0	0	31.23	0	0	0	0	0	0	NA
0	47	184	78	23.04	0	0	2	1	1	25.49	1	0	0	0	0	0	NA
1	46	155	63	26.22	0	0	2	0	0	30.19	0	0	NA	0	0	0	0
0	27	175	52	16.98	0	0	2	1	0	28.77	0	0	0	0	0	0	NA
0	38	156	57	23.42	3	0	0	0	0	40.26	2	0	0	0	0	0	NA
0	46	178	120	37.87	1	0	2	0	0	31.31	0	0	0	0	0	0	NA
1	52	174	62	20.48	3	0	2	0	0	60	2	0	NA	0	0	0	0
1	46	158	60	24.03	0	1	0	0	0	38	2	0	NA	0	0	0	0
0	45	165.5	72.8	26.58	0	1	0	1	0	38	2	0	0	0	0	0	NA
1	46	161	47.9	18.48	3	1	2	0	0	37.14	2	1	NA	0	0	0	0
1	35	166	58	21.05	2	0	2	0	0	39.36	2	0	NA	0	0	0	0
0	35	165	80	29.38	3	0	2	1	0	38	2	0	0	0	0	0	NA
1	52	160	66	25.78	0	1	0	0	0	30.29	0	0	NA	0	0	0	0
0	47	184	99	29.24	1	0	1	0	0	29.28	0	0	0	0	0	0	NA
1	44	164	53.3	19.82	1	0	0	0	0	38	2	1	NA	1	0	0	0
0	41	164	76.4	28.41	3	0	0	1	0	38	2	0	0	0	0	0	NA
1	37	158	49.6	19.87	0	1	2	0	0	30.3	0	1	NA	0	1	0	0
1	62	162	55	20.96	0	1	0	0	0	30.06	0	1	NA	0	1	0	0
0	52	166	74	26.85	0	0	0	0	0	27.01	0	0	0	0	0	0	NA
0	31	168	62.4	22.11	0	0	2	0	0	29.44	0	0	0	0	0	0	NA
0	52	172	77	26.03	0	0	2	0	0	27.47	0	0	0	0	0	0	NA
1	55	159	64	25.32	0	0	0	0	0	38	2	0	NA	0	0	0	0
1	49	162	57	21.72	3	0	2	0	0	25.29	1	0	NA	0	0	0	0
0	57	159	58	22.94	3	0	0	1	1	31.3	0	1	1	0	0	0	NA
1	44	155	57	23.73	3	0	0	0	0	31.72	0	0	NA	0	0	0	0
0	58	167	66	23.67	0	1	1	1	1	30.74	0	0	0	0	0	0	NA
0	42	171	61	20.86	3	0	2	0	0	38	2	0	0	0	0	0	0
1	44	149	58	26.12	0	1	1	0	0	42.61	2	0	NA	0	0	0	0
0	53	166	64	23.23	0	1	0	1	1	38	2	1	0	1	0	0	NA
1	55	154	56	23.61	0	1	2	0	0	25.5	1	0	NA	0	0	0	0
0	45	169	76	26.61	3	0	2	1	0	28.2	0	0	0	0	0	0	NA
0	47	157	77	31.24	0	0	0	0	0	29.26	0	0	0	0	0	0	NA
1	43	153	52	22.21	0	0	0	0	0	40.85	2	0	NA	0	0	0	0
1	51	155	53	22.06	0	0	2	0	0	25.88	1	0	NA	0	0	0	0
0	48	157	62	25.15	0	0	0	1	0	30.69	0	0	0	0	0	0	NA
1	NA	NA	NA	NA	0	0	0	0	0	38	2	0	NA	NA	NA	NA	NA
0	35	164	64	23.80	0	0	0	1	0	31.05	0	0	0	0	0	0	NA
0	41	161	53	20.45	0	0	0	0	0	38	2	0	0	0	0	0	NA
0	NA	NA	NA	NA	0	0	0	0	0	30.79	0	0	NA	NA	NA	NA	NA
0	50	168	84	29.76	3	0	0	1	1	38	2	1	0	0	1	0	0
1	NA	NA	NA	NA	0	0	0	0	0	24.54	1	0	NA	NA	NA	NA	NA
0	49	177	90	28.73	3	0	0	0	0	60	2	0	0	0	0	0	NA
1	44	166	62	22.50	0	0	0	0	0	34.46	0	0	NA	0	0	0	0
1	47	162	51	19.43	0	0	0	0	0	30.91	0	0	NA	0	0	0	0
1	45	161	55.6	21.45	0	1	2	0	0	38	2	0	NA	0	0	0	0
0	46	169	68.1	23.84	3	0	0	1	0	26.77	1	0	0	0	0	0	NA
1	59	148	59	26.94	0	1	0	0	0	38	2	0	NA	0	0	0	0
0	53	170	69	23.88	0	0	2	1	0	27.48	0	0	0	0	0	0	0
0	37	166.5	73.7	26.59	0	1	0	0	0	49.15	2	0	0	0	0	0	0
1	37	154	57.7	24.33	0	0	0	0	0	38	2	1	NA	0	0	0	0
1	32	163	54	20.32	0	0	0	0	0	38	2	1	NA	0	0	0	0
0	48	171	97.7	33.41	0	1	0	0	0	35.65	2	1	0	1	0	0	0
0	39	170	85.5	29.58	3	1	0	0	0	35.1	2	0	0	0	0	0	NA
1	44	156	53.8	22.11	0	0	0	0	0	32.57	0	0	NA	0	0	0	0
1	47	160	45	17.58	0	1	0	0	0	36.94	2	0	NA	0	0	0	0
0	42	168	70.5	24.98	1	1	0	1	0	38	2	1	0	0	1	0	0
0	56	168	88	31.18	0	1	2	1	1	44.07	2	0	0	0	0	0	NA
0	49	179	96	29.96	3	0	2	1	0	28.59	0	0	0	0	0	0	NA
1	36	159	53.6	21.20	0	1	0	0	0	47.84	2	1	NA	NA	NA	0	0
0	43	164	70	26.03	0	0	2	0	0	38	2	0	0	0	0	0	0
0	41	166	82	29.76	0	1	2	1	0	38	2	0	0	0	0	0	NA
1	45	147	63.4	29.34	1	0	0	0	0	45.03	2	0	NA	0	0	0	0
0	46	167	64.4	23.09	3	1	2	0	0	26.63	1	0	0	0	0	0	NA
0	54	165	69.6	25.56	2	0	2	0	0	38	2	0	0	0	0	0	NA
0	49	157	60	24.34	0	1	0	0	0	38	2	0	0	0	0	0	NA
1	56	151	52.8	23.16	2	0	0	0	0	25.26	1	0	NA	0	0	0	0
1	56	158	46.3	18.55	3	0	2	0	0	21.86	1	0	NA	0	0	0	0
0	39	155	65.3	27.18	0	1	2	0	1	27.33	0	0	0	0	0	0	NA
0	48	162	61.8	23.55	3	0	0	0	0	31.06	0	0	0	0	0	0	NA
1	47	152	49.6	21.47	3	1	2	0	0	34.81	0	0	NA	0	0	0	0
0	46	172	69.5	23.49	3	1	2	1	0	38	2	0	0	0	0	0	NA
1	NA	NA	NA	NA	3	0	1	0	0	33.04	0	0	NA	NA	NA	NA	NA
0	53	166	56.5	20.50	0	0	2	1	0	38	2	0	0	0	0	0	NA
1	42	153	70.5	30.12	3	1	0	0	0	27.06	0	0	NA	0	0	0	0
0	63	172	70.8	23.93	0	1	2	0	0	38	2	0	0	0	0	0	NA
0	41	174	76.6	25.30	3	1	0	1	0	38.6	2	0	0	0	0	0	NA
1	30	159	52.7	20.85	0	1	0	0	0	47.49	2	1	NA	0	0	1	1
1	37	159	53.2	21.04	0	0	0	0	0	38	2	0	NA	0	0	0	0
1	49	163	65	24.46	0	0	0	0	0	27.41	0	0	NA	0	0	0	0
1	35	153	57.4	24.52	0	1	0	0	0	38	2	0	NA	0	0	0	0
0	35	173	105	35.08	0	1	0	0	0	34.68	0	0	0	0	0	0	NA
1	41	147	49.5	22.91	3	0	2	0	0	44.39	2	1	NA	0	0	1	0
0	39	175	100	32.65	0	0	2	0	0	28.51	0	0	0	0	0	0	NA
0	30	176	73.6	23.76	0	1	0	0	0	31.1	0	0	0	0	0	0	NA
0	49	151	55.6	24.38	0	0	0	0	0	38	2	0	NA	0	0	0	0
1	49	151	55.6	24.38	0	0	0	0	0	30.02	0	0	NA	0	0	0	0
1	NA	NA	NA	NA	0	1	0	0	0	25.75	1	0	NA	NA	NA	NA	NA
0	28	171	77.8	26.61	0	0	0	1	0	36.36	2	0	0	0	0	0	NA
1	58	150	52.5	23.33	0	1	0	0	0	26.46	1	0	NA	0	0	0	0
0	68	156	55.6	22.85	0	1	2	0	0	38	2	0	0	0	0	0	NA
1	63	141	47.2	23.74	0	0	0	0	0	60	2	0	NA	NA	NA	NA	NA
0	33	170	71.1	24.60	3	1	2	0	0	38	2	1	0	1	1	0	NA
0	54	159	61.6	24.37	3	1	2	0	0	40.41	2	0	0	0	0	0	NA
1	45	151	55.8	24.47	3	0	1	0	0	45.1	2	0	NA	0	0	0	0
1	28	163	48.7	18.33	3	1	2	0	0	38	2	0	NA	0	0	0	0
1	27	158	48.5	19.43	3	1	2	0	0	55.9	2	0	NA	0	0	0	0
1	NA	NA	NA	NA	0	0	2	0	0	29.28	0	0	NA	NA	NA	NA	NA
0	56	176	95	30.67	0	1	2	1	1	30.76	0	0	0	0	0	0	NA
0	31	172.5	83.8	28.16	0	0	0	1	0	60	2	0	0	0	0	0	NA
1	30	159	64.3	25.43	3	1	2	0	0	38	2	0	NA	0	0	0	0
0	44	170	75.4	26.09	0	0	0	0	0	60	2	0	0	0	0	0	NA
1	55	155	61.8	25.72	2	1	0	0	0	38	2	0	NA	0	0	0	0
1	39	160	55.2	21.56	0	1	2	0	0	38	2	0	NA	0	0	0	0
0	41	173	62	20.72	0	0	0	0	0	29.89	0	0	0	0	0	0	NA
0	52	176	83	26.79	0	1	2	0	0	29.43	0	0	0	0	0	0	NA
1	53	154	63.8	26.90	0	0	0	0	0	21.77	1	0	NA	0	0	0	0
0	31	168	78.6	27.85	0	0	0	0	0	38	2	0	0	0	0	0	NA
0	58	170	63	21.80	1	0	2	NA	NA	29.79	0	1	0	1	1	0	NA
1	58	NA	NA	NA	3	0	2	NA	NA	31.57	0	0	NA	NA	NA	NA	NA
0	55	179	80.3	25.06	0	1	2	1	0	41.79	2	0	0	0	0	0	NA
0	63	158	49	19.63	3	0	2	1	0	38	2	0	0	0	0	0	0
0	NA	NA	NA	NA	0	0	2	0	0	31.01	0	0	NA	NA	NA	NA	NA
0	59	163	75.9	28.57	0	0	0	0	0	30.47	0	1	1	1	0	0	NA
0	40	167	66	23.67	3	0	0	0	0	38	2	0	0	0	0	0	NA
0	47	150	54.7	24.31	3	0	0	0	0	39.74	2	0	0	0	0	0	NA
0	63	167	70.8	25.39	0	0	2	0	0	31.36	0	0	0	0	0	0	NA
0	29	162	73.3	27.93	3	0	0	1	0	37.51	2	0	0	0	0	0	NA
0	64	161	55.2	21.30	0	1	2	1	0	38	2	1	0	0	1	0	NA
1	67	150	55.5	24.67	0	0	0	0	0	38	2	1	NA	0	1	0	0
1	31	166	48.5	17.60	0	0	0	0	0	30.69	0	0	NA	0	0	0	0
1	34	155	53.8	22.39	0	1	0	0	0	34.24	0	0	NA	0	0	0	0
1	31	167	56	20.08	0	0	2	0	0	24.19	1	0	NA	0	0	0	0
1	51	157	74.8	30.35	0	0	0	0	0	30.09	0	0	NA	0	0	0	0
0	54	172	74.9	25.32	0	1	2	0	0	38	2	0	0	0	0	0	NA
0	34	172	86	29.07	0	1	2	1	0	33.67	0	0	0	0	0	0	0
1	38	156	63	25.89	3	1	0	0	0	22.1	1	1	NA	0	1	0	0
1	41	160	56.1	21.91	2	0	2	0	0	45.84	2	0	NA	0	0	0	0
0	40	175	85.5	27.92	3	0	2	0	0	26.52	1	0	0	0	0	0	0
0	46	170	88	30.45	0	0	2	1	0	38	2	0	0	0	0	0	NA
0	49	175	70	22.86	0	0	2	0	0	38	2	0	0	0	0	0	NA
0	41	167	78.5	28.15	0	0	2	0	0	28.4	0	0	0	0	0	0	NA
0	46	174	99.6	32.90	0	1	2	0	1	38	2	0	0	0	0	0	0
0	47	168	66.3	23.49	1	0	0	0	1	38	2	0	0	0	0	0	0
0	57	175	77.5	25.31	0	0	2	0	0	38	2	0	0	0	0	0	0
1	NA	NA	NA	NA	3	0	2	0	0	41.18	2	0	NA	NA	NA	NA	NA
0	NA	NA	NA	NA	0	0	0	0	0	38	2	0	NA	NA	NA	NA	NA
1	54	158	49.6	19.87	1	1	1	0	0	38	2	0	NA	0	0	0	0
1	29	167	56	20.08	3	0	0	0	0	60	2	0	NA	0	0	0	0
0	NA	NA	NA	NA	0	0	0	0	0	38	2	0	NA	NA	NA	NA	NA
0	53	170	73.6	25.47	3	0	0	0	0	37.93	2	0	0	0	0	0	NA
1	30	166	56.2	20.39	0	0	0	0	0	48.79	2	0	NA	0	0	0	0
0	37	168	64.2	22.75	1	1	0	0	1	35.04	2	0	0	0	0	0	NA
1	29	157.5	46	18.54	1	1	2	0	0	34.31	0	0	NA	0	0	0	0
1	31	155.5	51.1	21.13	3	1	0	0	0	44.7	2	1	NA	0	0	0	1
1	28	163	48.6	18.29	0	1	2	0	0	38	2	0	NA	0	0	0	0
1	39	153	51.5	22.00	3	0	2	0	0	60	2	0	NA	0	0	0	0
0	36	164	70.3	26.14	3	1	2	0	1	42	2	0	0	0	0	0	0
1	39	158	52.3	20.95	3	1	1	0	0	38	2	1	NA	0	1	0	0
1	48	144	42.8	20.64	3	0	1	0	0	34.9	0	0	NA	0	0	0	0
1	63	141	47.2	23.74	0	1	2	0	0	38	2	0	NA	0	0	0	0
0	60	168	57.9	20.51	0	1	0	0	0	38	2	1	0	0	0	0	1
1	NA	NA	NA	NA	2	0	0	0	0	38.78	2	0	NA	NA	NA	NA	NA
1	55	160.5	74.2	28.80	0	0	2	0	0	60	2	0	NA	0	0	0	0
0	46	161	71	27.39	0	0	2	0	1	60	2	0	0	0	0	0	NA
0	32	179	83.1	25.94	0	0	0	0	0	38	2	0	NA	NA	NA	NA	NA
0	64	168	77.8	27.57	0	0	0	0	1	28.37	0	0	0	0	0	0	NA
0	55	170	67.8	23.46	0	0	0	0	0	60	2	0	0	0	0	0	NA
1	38	160	51.8	20.23	0	1	2	0	0	28.09	0	0	NA	NA	NA	NA	NA
1	43	153	48.6	20.76	3	1	0	0	0	38	2	0	NA	0	0	0	0
0	48	176	78.3	25.28	3	0	0	1	1	26.01	1	0	0	0	0	0	0
1	50	160	62.5	24.41	3	0	0	0	0	36.84	2	0	NA	0	0	0	0
1	46	157	52	21.10	0	0	0	0	0	60	2	0	NA	0	0	0	0
0	35	168	71.6	25.37	0	0	0	1	1	31.77	0	0	0	0	0	0	NA
0	66	161	55.4	21.37	3	1	0	1	0	38	2	1	0	0	0	1	NA
1	48	154.5	65.2	27.31	3	0	0	0	0	44.37	2	0	NA	0	0	0	0
0	52	163.5	75.1	28.09	0	1	2	0	1	26.44	1	0	0	0	0	0	NA
0	42	164	71	26.40	0	1	0	0	0	34.28	0	0	0	0	0	0	NA
0	NA	NA	NA	NA	1	1	0	0	0	25.12	1	0	NA	NA	NA	NA	NA
0	48	156	63.2	25.97	3	1	2	0	0	30.75	0	0	NA	0	0	0	0
0	59	171	73	24.96	1	0	0	0	0	33.54	0	1	0	0	0	0	1
1	53	152.5	58	24.94	0	1	0	0	0	39.39	2	1	NA	0	0	0	0
0	44	166	52.9	19.20	0	1	0	1	1	38	2	0	0	0	0	0	NA
0	65	159	49.8	19.70	0	1	2	1	1	25.54	1	0	0	0	0	0	NA
1	53	156.5	47.1	19.23	0	1	1	0	0	37.47	2	0	NA	0	0	0	0
1	54	155.5	59.5	24.61	0	1	0	0	0	38	2	0	NA	0	0	0	0
1	69	146	57.6	27.02	0	1	0	0	0	37.56	2	0	NA	0	0	0	0
0	NA	NA	NA	NA	0	1	0	0	0	29.43	0	0	NA	0	0	0	0
1	63	149.5	52.7	23.58	0	0	0	0	0	21.4	1	0	NA	0	0	0	0
1	48	160	52	20.31	0	0	0	0	0	26.51	1	1	NA	1	1	0	0
0	65	158	74	29.64	0	0	0	0	0	38	2	0	0	0	0	0	NA
1	26	150	46.7	20.76	0	0	0	0	0	31.8	0	0	NA	NA	NA	NA	NA
0	23	171	59.5	20.35	0	0	0	0	0	29	0	0	0	0	0	0	NA
1	56	152	50	21.64	0	1	0	0	0	30.04	0	0	NA	0	0	0	0
0	60	167	75	26.89	3	0	0	0	0	42.81	2	0	0	0	0	0	0
1	38	159.5	57.7	22.68	0	1	2	0	0	48.28	2	0	NA	0	0	0	0
0	28	168	61.2	21.68	3	0	0	1	1	30.79	0	0	0	0	0	0	NA
1	51	148	48	21.91	1	1	0	0	0	40.14	2	0	NA	0	0	0	0
0	46	168	65.7	23.28	3	1	0	0	0	39.97	2	0	0	0	0	0	NA
0	24	158	49.8	19.95	0	0	2	0	0	21.78	1	0	0	0	0	0	NA
0	53	157	70	28.40	0	1	0	1	1	41.72	2	0	0	0	0	0	NA
0	53	159	71	28.08	0	0	2	0	0	60	2	0	NA	0	0	0	0
0	46	169	66.1	23.14	0	0	0	1	1	31.52	0	0	0	0	0	0	NA
1	40	152	57	24.67	0	0	0	0	0	42.24	2	0	NA	0	0	0	0
0	44	172	62	20.96	0	1	0	1	0	38	2	0	NA	NA	NA	NA	NA
0	NA	NA	NA	NA	2	1	0	0	0	38	2	0	NA	NA	NA	NA	NA
0	43	170	72	24.91	0	0	2	1	1	36.91	2	0	NA	NA	NA	NA	NA
0	NA	NA	NA	NA	3	1	0	0	0	31.92	0	0	NA	NA	NA	NA	NA
0	NA	NA	NA	NA	3	0	0	0	0	30.01	0	0	NA	NA	NA	NA	NA
0	42	157	54	21.91	3	0	0	1	0	38	2	0	NA	NA	NA	NA	NA
0	69	157	48	19.47	3	1	0	1	0	36.56	2	0	0	0	0	0	NA
1	44	152	58	25.10	0	0	0	0	0	35.18	2	0	NA	0	0	0	0
0	55	166	71	25.77	0	1	2	0	0	33.55	0	0	0	0	0	0	0
0	31	168	72	25.51	0	1	2	1	1	30.81	0	0	0	0	0	0	NA
1	44	156	58	23.83	2	0	2	0	0	43.02	2	0	NA	0	0	0	NA
0	64	167	60	21.51	0	0	2	0	0	55.95	2	1	0	0	1	0	NA
0	56	172	78	26.37	1	1	0	0	0	38	2	0	0	0	0	0	0
0	49	167	56	20.08	3	0	2	1	0	38	2	1	0	0	1	0	NA
1	51	140	39	19.90	3	1	0	0	0	52.45	2	1	NA	0	1	0	0
1	31	155	43.7	18.19	3	0	0	0	0	56.92	2	0	NA	0	0	0	0
1	35	163	50	18.82	0	1	1	0	0	35.74	2	1	NA	0	0	0	0
0	63	165	69	25.34	3	0	2	1	1	32.6	0	1	0	1	0	0	NA
1	42	155	50	20.81	2	1	0	0	0	55.52	2	1	NA	0	0	1	1
1	50	150	50	22.22	3	1	0	0	0	58.93	2	0	NA	0	0	0	0
0	NA	NA	NA	NA	3	1	2	0	0	38	2	0	NA	NA	NA	NA	NA
0	44	164	70	26.03	1	1	2	0	0	38	2	0	0	0	0	0	0
1	60	147	43	19.90	0	1	0	0	0	30.49	0	0	NA	0	0	0	0
0	56	169	81	28.36	0	0	2	0	1	28.19	0	0	0	0	0	0	NA
0	69	154	64	26.99	2	1	0	0	0	29.33	0	0	0	0	0	0	NA
0	46	156	59	24.24	3	0	0	1	0	38	2	0	0	0	0	0	0
0	64	160	61	23.83	3	1	0	1	0	51.59	2	0	0	0	0	0	NA
0	NA	NA	NA	NA	2	0	2	0	0	30.98	0	0	NA	NA	NA	NA	NA
0	40	162	55	20.96	0	1	2	0	0	26.56	1	0	NA	0	0	0	0
0	51	163	75	28.23	0	0	2	0	0	38	2	0	0	0	0	0	NA
0	45	174	74	24.44	0	1	0	1	1	44.76	2	1	0	0	1	0	NA
0	39	167	73	26.18	0	0	0	1	1	42	2	0	0	0	0	0	NA
1	44	151	53	23.24	0	0	2	0	0	60	2	0	NA	0	0	0	0
0	42	177	83	26.49	0	1	0	1	1	27.57	0	0	0	0	0	0	0
1	36	159	62	24.52	0	0	0	0	0	34.85	0	0	NA	0	0	0	0
1	36	150	55	24.44	0	0	0	0	0	29.87	0	0	NA	0	0	0	0
0	40	168	57	20.20	2	1	1	0	1	38	2	0	0	0	0	NA	NA
1	55	159	55	21.76	0	1	0	0	0	30.34	0	0	NA	0	0	0	0
1	49	154	48.4	20.41	3	0	0	0	0	23.77	1	1	NA	0	0	0	NA
0	65	166	55	19.96	0	0	0	0	0	51.16	2	0	0	0	0	0	0
0	49	162	54	20.58	3	0	1	1	0	38	2	1	0	0	0	1	NA
0	54	166	75	27.22	0	1	2	0	1	38	2	0	0	0	0	0	NA
1	NA	NA	NA	NA	0	0	2	0	0	38	2	0	NA	NA	0	0	NA
0	50	164	64	23.80	0	0	0	0	0	38	2	0	0	NA	0	0	NA
0	51	168	78	27.64	3	0	0	0	1	29.45	0	0	0	0	0	0	NA
1	54	153	51	21.79	0	0	1	0	0	40.32	2	0	NA	NA	NA	NA	NA
0	60	166	71	25.77	0	0	0	0	1	60	2	0	0	0	0	0	NA
0	52	170	84	29.07	0	1	2	0	0	32.71	0	0	NA	NA	NA	NA	NA
0	NA	NA	NA	NA	0	0	0	0	0	27.25	0	0	NA	NA	NA	NA	NA
0	NA	NA	NA	NA	0	1	0	0	0	38	2	0	NA	NA	NA	NA	NA
0	23	165	52	19.10	0	1	2	0	0	38	2	0	0	0	0	0	NA
0	35	NA	NA	NA	3	0	2	0	0	60	2	0	0	0	0	0	NA
1	NA	NA	NA	NA	0	1	2	0	0	38	2	0	NA	NA	NA	NA	NA
1	34	147	47	21.75	1	1	0	0	0	29.33	0	0	NA	0	0	0	NA
0	NA	NA	NA	NA	0	0	2	0	0	28.04	0	0	NA	NA	NA	NA	NA
1	NA	NA	NA	NA	0	0	2	0	0	42	2	0	NA	0	0	0	NA
0	31	177	86	27.45	0	1	2	1	1	38	2	0	0	0	0	0	NA
0	82	164	60	22.31	2	0	2	0	0	60	2	0	0	0	0	0	NA
1	49	161	55	21.22	0	1	1	0	0	40.89	2	0	NA	0	0	0	0
0	NA	NA	NA	NA	3	0	2	0	0	33.63	0	0	0	0	0	0	NA
1	42	150	50	22.22	0	0	0	0	0	43.93	2	1	NA	0	1	1	0
0	NA	NA	NA	NA	0	1	0	0	0	31.72	0	0	NA	NA	NA	NA	NA
1	50	150	58	25.78	1	0	2	0	0	26.05	1	1	NA	0	1	0	1
0	32	162	63	24.01	0	1	2	1	0	28.63	0	0	0	0	0	0	NA
0	51	172	71	24.00	0	0	2	0	0	60	2	0	NA	NA	NA	NA	NA
0	72	156	51	20.96	0	1	0	0	0	42	2	0	0	0	0	0	NA
1	39	152	49	21.21	0	0	2	0	0	48.8	2	0	NA	0	0	0	0
1	NA	NA	NA	NA	0	1	0	0	0	38	2	0	NA	NA	NA	NA	NA
0	42	159	58	22.94	0	1	2	1	0	37.8	2	0	0	0	0	0	NA
0	NA	NA	NA	NA	0	0	0	0	0	60	2	0	NA	NA	NA	NA	NA
0	37	164	68	25.28	0	0	2	0	0	30.29	0	0	0	0	0	0	0
0	30	159	46	18.20	0	1	2	0	0	25.07	1	0	NA	0	0	0	0
0	45	179	88	27.46	1	0	2	1	1	33.76	0	0	0	0	0	0	0
0	31	172	78	26.37	0	0	0	1	1	39.79	2	1	0	0	0	1	0
1	67	149	64	28.83	0	1	2	0	0	28.6	0	0	NA	0	0	0	0
0	57	165	63	23.14	0	0	0	1	0	47.29	2	1	NA	NA	NA	NA	NA
1	45	158	50	20.03	0	0	0	0	0	44.47	2	1	NA	1	0	0	0
1	33	159	63	24.92	0	0	2	0	0	48.42	2	1	NA	0	1	1	0
0	36	169	71	24.86	0	0	2	0	0	28.6	0	0	NA	NA	NA	NA	NA
0	62	174	64	21.14	3	0	0	0	0	31.43	0	0	0	0	0	0	NA
0	48	164	69	25.65	0	0	2	1	0	30.89	0	0	0	0	0	0	NA
0	53	160	80	31.25	0	0	0	1	0	38	2	0	0	0	0	0	0
0	53	161	60	23.15	0	1	2	0	0	38	2	0	0	0	0	0	NA
0	41	170	84	29.07	0	1	1	0	0	38	2	0	0	0	0	0	NA
0	30	168	81	28.70	0	0	0	0	0	30.21	0	0	0	0	0	0	NA
0	28	167	57	20.44	0	0	0	1	0	31.45	0	0	0	0	0	0	NA
1	43	155	67	27.89	0	1	0	0	0	27.5	0	0	NA	0	0	0	0
0	30	170	77	26.64	0	0	2	0	0	38	2	0	0	0	0	0	NA
0	49	162	69	26.29	0	1	0	0	0	25.08	1	0	0	0	0	0	NA
0	42	174	79	26.09	0	0	0	1	0	60	2	0	0	0	0	0	NA
0	35	168	66	23.38	3	0	0	0	0	34.96	0	0	0	0	0	0	NA
0	28	156	49	20.13	0	1	2	0	0	42	2	0	0	0	0	0	NA
0	35	170	75	25.95	0	0	0	0	0	33.59	0	0	0	0	0	0	NA
0	31	162	59	22.48	0	1	2	0	0	36.64	2	0	0	0	0	0	NA
0	56	165	51	18.73	0	1	2	0	0	52.25	2	0	NA	NA	NA	NA	NA
0	NA	NA	NA	NA	3	1	2	0	0	24.2	1	0	NA	NA	NA	NA	NA
0	47	160	62	24.22	0	1	0	0	0	43.39	2	0	0	0	0	0	NA
1	43	150	50	22.22	0	0	2	0	0	60	2	0	NA	NA	NA	NA	NA
0	50	168	65	23.03	0	0	0	1	0	38	2	0	0	0	0	0	NA
0	31	171	68	23.26	3	0	2	0	0	60	2	1	0	1	1	0	0
1	34	157	47	19.07	0	1	0	0	0	22.32	1	1	NA	0	0	1	0
1	62	NA	NA	NA	0	0	2	0	0	25.37	1	0	NA	0	0	0	0
0	51	174	67	22.13	0	0	0	1	0	25.55	1	0	NA	0	0	0	0
1	38	148	57	26.02	0	1	0	0	0	27.97	0	0	NA	0	0	0	0
1	48	159	74	29.27	0	1	2	0	0	26.95	1	1	NA	1	0	0	0
1	33	159	54	21.36	0	0	0	0	0	22.69	1	0	NA	0	0	0	0
0	31	179	80	24.97	2	0	2	1	0	38.39	2	0	0	0	0	0	0
1	42	158	57	22.83	0	1	1	0	0	38	2	0	NA	0	0	0	0
0	48	163	65	24.46	0	0	0	0	0	40.59	2	0	0	0	0	0	0
0	44	170	80	27.68	3	0	0	0	0	60	2	1	0	0	1	1	0
0	34	167	82	29.40	3	0	0	0	0	38	2	0	0	0	0	0	0
0	65	170.5	74.8	25.73	3	1	0	0	0	30.29	0	1	0	1	0	0	0
1	38	163	56	21.08	0	0	0	0	0	26.53	1	0	NA	0	0	0	0
0	56	172	55	18.59	3	0	0	1	0	38	2	0	0	0	0	0	0
0	28	170	84	29.07	2	0	2	1	0	28.12	0	0	0	0	0	0	NA
0	49	164	75	27.89	0	0	0	1	0	22.92	1	0	0	0	0	0	NA
1	48	159	57	22.55	3	1	2	0	0	28.81	0	0	NA	0	0	0	NA
0	35	168	70	24.80	0	0	0	0	0	23.12	1	0	0	NA	0	0	0
0	38	164	64	23.80	0	1	0	1	0	42.41	2	0	0	0	0	0	0
0	24	185	90	26.30	0	0	0	0	0	38	2	0	0	0	0	0	NA
0	31	169	86	30.11	0	0	0	0	0	31.05	0	0	0	0	0	0	0
1	50	157	59	23.94	3	1	0	0	0	29.12	0	0	NA	0	0	0	0
0	51	157	74	30.02	1	1	2	1	0	36.23	2	0	0	0	0	0	NA
0	26	165	57	20.94	3	0	2	0	0	23.78	1	0	0	0	0	0	NA
0	27	178	65	20.52	3	0	0	0	0	38	2	1	0	0	1	0	0
0	33	166	66	23.95	0	0	0	1	0	38	2	1	1	0	0	0	0
1	46	159	56	22.15	0	0	0	0	0	45.76	2	0	NA	0	0	0	0
1	57	153	51	21.79	3	0	2	0	0	60	2	0	NA	0	0	0	0
